# Supplementary material for: Diagnostic and prognostic potential clustered miRNAs in bladder cancer
Source: 3 Biotech. 2022 Jul 13;12(8):173. doi: 10.1007/s13205-022-03225-z (PMC9279521; doi:10.1007/s13205-022-03225-z)
Supplement: Supplementary file 2 — Supplementary file2 (XLSX 457 KB) [file 13205_2022_3225_MOESM2_ESM.xlsx]

## Sheet: Supplemetray Tables
3Biotech
Diagnostic and Prognostic Potential Clustered miRNAs in Bladder Cancer

## Sheet: S1 Table
Supplementary Table S1. List of 4119 (1824 amplified, and 2295 deleted) significant CNV aberrations detected by GAIA analysis in BCa.
		Hg19		Hg38
Aberration Kind	Chromosome	Region Start [bp]	Region End [bp]	Region Start [bp]	Region End [bp]	q-value
Del	chr10	89324663	116168638	87564906	114408879	0
Del	chr10	116346514	117380528	114586755	115621018	0
Del	chr10	117552735	117913266	115793224	116153755	0
Del	chr10	118072627	118103373	116313115	116343861	0
Del	chr10	118273777	118355695	116514265	116596183	0
Del	chr10	118727291	118763371	116967780	117003860	0
Del	chr10	125149886	126539062	123390370	124850493	0
Del	chr10	126675370	126837986	124986801	125149417	0
Del	chr10	126856255	126857576	125167686	125169007	0
Del	chr10	126928396	126952042	125239827	125263473	0
Del	chr10	129014678	129015808	127216414	127217544	0
Del	chr10	129052435	129066865	127254171	127268601	0
Del	chr10	129585957	129593684	127787693	127795420	0
Del	chr10	129892264	129893130	128094000	128094866	0
Del	chr10	131119820	131120802	129321556	129322538	0
Del	chr10	131499315	131500940	129701051	129702676	0
Del	chr10	131562744	131614735	129764480	129816471	0
Del	chr10	131726684	131726907	129928420	129928643	0
Del	chr10	131830209	132014052	130031945	130215788	0
Del	chr10	132078354	132081910	130280090	130283646	0
Del	chr11	456120	26190372	456120	26168825	0
Del	chr11	26501404	26515999	26479857	26494452	0
Del	chr13	39379261	39380174	38805124	38806037	0
Del	chr13	39510957	39963272	38936820	39389135	0
Del	chr13	40233691	53727515	39659554	53153380	0
Del	chr13	54956487	55135748	54382352	54561613	0
Del	chr13	56158438	56264968	55584303	55690834	0
Del	chr13	56356311	56504159	55782177	55930025	0
Del	chr13	56579413	56825446	56005279	56251312	0
Del	chr14	68414034	68418213	67947317	67951496	0
Del	chr14	68556944	68774331	68090227	68307614	0
Del	chr14	68785077	68790884	68318360	68324167	0
Del	chr15	31134902	31167781	30842699	30875578	0
Del	chr15	31254741	31255264	30962538	30963061	0
Del	chr15	31289449	31290381	30997246	30998178	0
Del	chr15	31537496	31537646	31245293	31245443	0
Del	chr15	40511951	40513651	40219750	40221450	0
Del	chr15	40643379	40643706	40351178	40351505	0
Del	chr16	2250207	5075633	2200206	5025632	0
Del	chr17	987221	21305392	1083981	21402080	0
Del	chr18	48629913	48632872	51103543	51106502	0
Del	chr18	49842751	49847408	52316381	52321038	0
Del	chr18	49853285	49854078	52326915	52327708	0
Del	chr18	49975812	49976459	52449442	52450089	0
Del	chr18	50122549	50122789	52596179	52596419	0
Del	chr18	50232084	50269252	52705714	52742882	0
Del	chr18	50357064	50372475	52830694	52846105	0
Del	chr18	60549940	60721642	62882707	63054409	0
Del	chr18	60850310	60850631	63183077	63183398	0
Del	chr18	60943095	61001922	63275862	63334689	0
Del	chr18	61184183	61184312	63516950	63517079	0
Del	chr18	61344274	61665391	63677040	63998157	0
Del	chr18	62326733	62862488	64659498	65195252	0
Del	chr18	62893870	62894184	65226634	65226948	0
Del	chr18	62978638	62990567	65311402	65323331	0
Del	chr18	63199565	63918706	65532329	66251469	0
Del	chr18	64164554	64173973	66497317	66506736	0
Del	chr18	64305279	67616719	66638042	69949483	0
Del	chr18	67681090	69048812	70013854	71381576	0
Del	chr18	73299345	73302248	75587390	75590293	0
Del	chr18	73427008	73427101	75715053	75715146	0
Del	chr18	73461999	73718010	75750044	76006055	0
Del	chr18	74079630	74081684	76367675	76369729	0
Del	chr18	74133034	74245597	76421078	76533640	0
Del	chr18	74272426	74272743	76560469	76560786	0
Del	chr18	75124722	77109240	77412766	79349240	0
Del	chr19	284018	6882409	284018	6882398	0
Del	chr19	7185292	7185473	7185281	7185462	0
Del	chr19	7304492	7344986	101646399	101686891	0
Del	chr19	7451300	7451876	7386414	7386990	0
Del	chr19	7552825	7553021	7487939	7488135	0
Del	chr19	7555092	7558024	7490206	7493138	0
Del	chr2	141684270	142095252	140926701	141337683	0
Del	chr2	202095253	202213061	201230530	201348338	0
Del	chr2	203952583	242476062	203087860	241536647	0
Del	chr20	1917209	1917290	1936563	1936644	0
Del	chr20	14677100	14691122	14696454	14710476	0
Del	chr20	15165524	15165996	15184878	15185350	0
Del	chr20	15190158	15247867	15209512	15267221	0
Del	chr22	39911354	42753226	39515349	42357220	0
Del	chr22	42776968	49331012	42380962	48935200	0
Del	chr3	42356836	42358886	42315344	42317394	0
Del	chr3	42542992	42545077	42501500	42503585	0
Del	chr3	42553236	42553262	42511744	42511770	0
Del	chr3	42846857	85488740	42805365	85439590	0
Del	chr3	85639252	85649722	85590102	85600572	0
Del	chr3	87458840	87460006	87409690	87410856	0
Del	chr4	172880610	172885361	171959459	171964210	0
Del	chr4	174976527	175431670	174055376	174510519	0
Del	chr4	175492113	177435074	174570962	176513923	0
Del	chr4	177543063	177545272	176621912	176624121	0
Del	chr4	177813694	177957938	176892540	177036784	0
Del	chr4	179894901	179899363	178973747	178978209	0
Del	chr4	179929726	179977770	179008572	179056616	0
Del	chr4	180014056	180049353	179092902	179128199	0
Del	chr4	180058869	180286262	179137715	179365108	0
Del	chr4	180330493	180367951	179409339	179446797	0
Del	chr4	181095808	181100812	180174655	180179659	0
Del	chr4	181156559	181174988	180235406	180253835	0
Del	chr4	181415561	181525131	180494408	180603978	0
Del	chr4	182078896	182766840	181157743	181845687	0
Del	chr4	182919499	182919818	181998346	181998665	0
Del	chr4	182932032	182932076	182010879	182010923	0
Del	chr4	183014878	183016944	182093725	182095791	0
Del	chr4	183495870	183535152	182574717	182613999	0
Del	chr4	184209735	185167423	183288582	184246270	0
Del	chr4	185400689	185406285	184479535	184485131	0
Del	chr4	186299758	188750963	185378604	187829809	0
Del	chr4	188759306	188762240	187838152	187841086	0
Del	chr5	55954049	56340671	56658222	57044844	0
Del	chr5	56540855	56581189	57245028	57285362	0
Del	chr5	56837920	56839491	57542093	57543664	0
Del	chr5	56935021	56936845	57639194	57641018	0
Del	chr5	57655814	81083081	58359987	81787262	0
Del	chr5	81137868	81636571	81842049	82340752	0
Del	chr5	82002782	82013488	82706963	82717669	0
Del	chr5	82063848	82064040	82768029	82768221	0
Del	chr5	82156331	82169447	82860512	82873628	0
Del	chr5	82667232	82667638	83371413	83371819	0
Del	chr5	82698837	82713853	83403018	83418034	0
Del	chr5	83007311	83007333	83711492	83711514	0
Del	chr5	84177791	84187771	84881973	84891953	0
Del	chr5	84430827	84575217	85135009	85279399	0
Del	chr5	84744073	86208898	85448255	86913081	0
Del	chr5	86447027	86447671	87151210	87151854	0
Del	chr5	86615364	86669014	87319547	87373197	0
Del	chr5	90070543	90199022	90774726	90903205	0
Del	chr5	90325463	90349618	91029646	91053801	0
Del	chr5	161448622	163699092	162021616	164272086	0
Del	chr5	163744483	164264640	164317477	164837634	0
Del	chr5	164320447	178300405	164893441	178873404	0
Del	chr5	179046956	179047186	179619955	179620185	0
Del	chr5	179274544	179275041	179847544	179848041	0
Del	chr5	179556352	180341895	180129352	180914895	0
Del	chr6	107713384	109611246	107392180	109290043	0
Del	chr6	109763714	109765818	109442511	109444615	0
Del	chr6	109865034	110025208	109543831	109704005	0
Del	chr6	110054834	110055313	109733631	109734110	0
Del	chr6	111496585	111528749	111175382	111207546	0
Del	chr6	113140862	113140879	112819660	112819677	0
Del	chr6	113154536	113154555	112833334	112833353	0
Del	chr6	154874486	154878380	154553352	154557246	0
Del	chr6	155094544	155536606	154773410	155215472	0
Del	chr6	156139555	156139645	155818421	155818511	0
Del	chr6	157166442	157218902	156845308	156897768	0
Del	chr6	157306738	157432660	156985604	157111526	0
Del	chr6	162274042	162345938	161853010	161924906	0
Del	chr6	162396877	162471213	161975845	162050181	0
Del	chr6	162598981	162624472	162177949	162203440	0
Del	chr6	163172809	163183563	162751777	162762531	0
Del	chr6	163487685	163487872	163066653	163066840	0
Del	chr6	163856782	163859544	163435750	163438512	0
Del	chr6	163912916	163912931	163491884	163491899	0
Del	chr6	165611973	165612858	165198484	165199369	0
Del	chr6	165770692	166486372	165357203	166072884	0
Del	chr6	166691063	166696139	166277575	166282651	0
Del	chr6	167044079	167047993	166630591	166634505	0
Del	chr6	167271053	167271139	166857565	166857651	0
Del	chr6	167288130	167455139	166874642	167041651	0
Del	chr6	167482962	167501522	167069474	167088034	0
Del	chr6	169584640	169584655	169184545	169184560	0
Del	chr7	157096727	157096748	157304033	157304054	0
Del	chr7	157724448	157724479	157931756	157931787	0
Del	chr8	617667	37127835	667667	37270317	0
Del	chr9	20651252	24463943	20651253	24463945	0
Amp	chr1	149879545	189714389	149907993	189745259	0
Amp	chr1	190301188	190609374	190332058	190640244	0
Amp	chr1	190708744	191039359	190739614	191070229	0
Amp	chr1	191085214	191141847	191116084	191172717	0
Amp	chr10	415240	22061693	369300	21772764	0
Amp	chr10	22902853	23929534	22613924	23640605	0
Amp	chr10	25832382	25833096	25543453	25544167	0
Amp	chr10	26177607	27509962	25888678	27221033	0
Amp	chr10	38300100	38677789	38011172	38388861	0
Amp	chr11	66622350	75734160	66854879	76023116	0
Amp	chr11	75956348	76099806	76245304	76388762	0
Amp	chr11	76121909	76268365	76410865	76557321	0
Amp	chr11	76370004	80765123	76658960	81054080	0
Amp	chr11	80922968	80982032	81211925	81270989	0
Amp	chr11	81021839	81583196	81310796	81872154	0
Amp	chr12	3096891	3260091	2987725	3150925	0
Amp	chr12	3265979	3331674	3156813	3222508	0
Amp	chr12	3468419	3780161	3359253	3670995	0
Amp	chr12	67579845	67775515	67186065	67381735	0
Amp	chr12	68231947	68257206	67838167	67863426	0
Amp	chr12	68273065	68289536	67879285	67895756	0
Amp	chr12	68300412	68382250	67906632	67988470	0
Amp	chr12	68412805	68626382	68019025	68232602	0
Amp	chr12	68742941	70780659	68349161	70386879	0
Amp	chr13	73809521	73897522	73235384	73323385	0
Amp	chr13	73903671	73990596	73329534	73416459	0
Amp	chr13	107951277	108102949	107298929	107450601	0
Amp	chr13	108132448	108178139	107480100	107525791	0
Amp	chr13	108180730	108222469	107528382	107570121	0
Amp	chr13	109758378	110108969	109106030	109456622	0
Amp	chr13	110444338	111786032	109791991	111133685	0
Amp	chr13	111982556	112125033	111330209	111472686	0
Amp	chr16	75227969	75227983	75194071	75194085	0
Amp	chr17	26412824	26419596	28085798	28092570	0
Amp	chr17	26481012	27604619	28153986	29277601	0
Amp	chr17	57210069	57290757	59132708	59213396	0
Amp	chr17	57307260	57764572	59229899	59687211	0
Amp	chr17	57824510	57845040	59747149	59767679	0
Amp	chr17	57891955	77802119	59814594	79828320	0
Amp	chr17	78117513	78331245	80143714	80357445	0
Amp	chr17	78386671	80340524	80412871	82382648	0
Amp	chr17	80400894	80411462	82443018	82453586	0
Amp	chr18	329586	14648457	329586	14648458	0
Amp	chr19	29224425	33769543	28733518	33278637	0
Amp	chr19	33836195	33868979	33345289	33378073	0
Amp	chr19	33889369	34019685	33398463	33528779	0
Amp	chr19	34035676	34070265	33544770	33579359	0
Amp	chr19	34459407	34504738	33968502	34013833	0
Amp	chr19	34749087	35337534	34258182	34846630	0
Amp	chr19	35357338	36388042	34866434	35897140	0
Amp	chr19	36395096	36574798	35904194	36083896	0
Amp	chr19	36665110	36853440	36174208	36362538	0
Amp	chr19	36859436	36921398	36368534	36430496	0
Amp	chr19	36931957	36964781	36441055	36473879	0
Amp	chr19	37088382	40809851	36597480	40303944	0
Amp	chr2	484222	29800482	484222	29577616	0
Amp	chr2	30545206	30551366	30322340	30328500	0
Amp	chr2	30961997	31077599	30739131	30854733	0
Amp	chr2	32125395	32182455	31900326	31957386	0
Amp	chr2	45785120	46102503	45557981	45875364	0
Amp	chr2	46161311	46983241	45934172	46756102	0
Amp	chr2	47117996	48378510	46890857	48151371	0
Amp	chr2	48695501	49507892	48468362	49280753	0
Amp	chr2	49516532	64583398	49289393	64356264	0
Amp	chr2	64631084	64668269	64403950	64441135	0
Amp	chr2	64737978	65234613	64510844	65007479	0
Amp	chr2	68549881	68625298	68322749	68398166	0
Amp	chr2	68912249	69834890	68685117	69607758	0
Amp	chr2	69838108	71164756	69610976	70937626	0
Amp	chr2	71298338	71309586	71071208	71082456	0
Amp	chr2	71510549	71517130	71283419	71290000	0
Amp	chr2	72966346	72968625	72739217	72741496	0
Amp	chr2	73350403	73392069	73123275	73164941	0
Amp	chr20	29843973	33240403	31256170	34652599	0
Amp	chr20	33262299	33392982	34674495	34805179	0
Amp	chr22	29527812	29669648	29131824	29273659	0
Amp	chr22	29670939	30580161	29274950	30184172	0
Amp	chr22	30652447	30671599	30256458	30275610	0
Amp	chr22	30894040	30918825	30498053	30522838	0
Amp	chr3	10126312	10142452	10084628	10100768	0
Amp	chr3	10180103	10187081	10138419	10145397	0
Amp	chr3	10991025	11044365	10949339	11002679	0
Amp	chr3	11593527	11607235	11552053	11565761	0
Amp	chr3	11613878	13215712	11572404	13174212	0
Amp	chr3	160962356	161410692	161244568	161692904	0
Amp	chr3	162879873	162886927	163162085	163169139	0
Amp	chr3	162945834	163155969	163228046	163438181	0
Amp	chr3	163589650	163714937	163871862	163997149	0
Amp	chr3	163719101	174668742	164001313	174950952	0
Amp	chr3	174814399	180262494	175096609	180544706	0
Amp	chr3	180268361	185307363	180550573	185589575	0
Amp	chr3	185392493	186630800	185674705	186913011	0
Amp	chr3	187181082	187730445	187463294	188012657	0
Amp	chr3	188564707	189230204	188846919	189512415	0
Amp	chr3	189232641	190700869	189514852	190983080	0
Amp	chr3	192378367	192475024	192660578	192757235	0
Amp	chr3	192480758	192481424	192762969	192763635	0
Amp	chr3	192612395	197538677	192894606	197811806	0
Amp	chr4	1725071	1804276	1723344	1802549	0
Amp	chr5	914233	45378456	914118	45378354	0
Amp	chr6	2023681	31206408	2023447	31238631	0
Amp	chr6	43841345	44139869	43873608	44172132	0
Amp	chr7	16817152	16881655	16777527	16842031	0
Amp	chr7	16884241	17059174	16844617	17019550	0
Amp	chr7	17800816	17978520	17761192	17938897	0
Amp	chr7	24039878	24040383	24000259	24000764	0
Amp	chr7	55090379	55090852	55022686	55023159	0
Amp	chr8	74837927	74934216	73925692	74021981	0
Amp	chr8	74947552	74998213	74035317	74085978	0
Amp	chr8	75741263	76128154	74829028	75215919	0
Amp	chr8	76352578	77226009	75440343	76313774	0
Amp	chr8	78283479	78572244	77371243	77660008	0
Amp	chr8	78592504	78624559	77680268	77712323	0
Amp	chr8	79092747	79099492	78180512	78187257	0
Amp	chr8	79121994	79154076	78209759	78241841	0
Amp	chr8	79747248	79997077	78835013	79084842	0
Amp	chr8	80043167	80142266	79130932	79230031	0
Amp	chr8	80344387	80664948	79432152	79752713	0
Amp	chr8	80726336	80890372	79814101	79978137	0
Amp	chr8	80922539	81279782	80010304	80367547	0
Amp	chr8	81325402	145232496	80413167	144177593	0
Amp	chr9	8254018	8293622	8254018	8293622	0
Del	chr6	94239212	94266334	93529494	93556616	1.22445e-05
Del	chr6	94305405	94307346	93595687	93597628	1.22445e-05
Del	chr6	95841232	95940832	95393356	95492956	1.22445e-05
Del	chr6	95968991	95969106	95521115	95521230	1.22445e-05
Del	chr6	96090419	96108591	95642543	95660715	1.22445e-05
Del	chr6	96510243	96511945	96062367	96064069	1.22445e-05
Del	chr6	98640180	98641374	98192304	98193498	1.22445e-05
Del	chr6	100177167	100434179	99729291	99986303	1.22445e-05
Del	chr6	100436815	100446900	99988939	99999024	1.22445e-05
Del	chr6	101230860	102763343	100782984	102315468	1.22445e-05
Del	chr6	102916644	102916721	102468769	102468846	1.22445e-05
Del	chr6	103277977	105854913	102830102	105407038	1.22445e-05
Del	chr6	105960712	105991031	105512837	105543156	1.22445e-05
Del	chr6	106252343	106598367	105804468	106150492	1.22445e-05
Del	chr6	106784374	106791377	106336499	106343502	1.22445e-05
Del	chr6	106823525	106823539	106375650	106375664	1.22445e-05
Del	chr6	106843823	106844079	106395948	106396204	1.22445e-05
Del	chr6	106912047	107061444	106464172	106613569	1.22445e-05
Del	chr6	107091612	107092923	106643737	106645048	1.22445e-05
Del	chr6	107098933	107302955	106651058	106855080	1.22445e-05
Del	chr6	107451531	107711084	107130327	107389880	1.22445e-05
Del	chr6	109613564	109758678	109292361	109437475	1.22445e-05
Del	chr6	109767689	109864987	109446486	109543784	1.22445e-05
Del	chr6	110027126	110053509	109705923	109732306	1.22445e-05
Del	chr6	110057085	111151859	109735882	110830656	1.22445e-05
Del	chr6	111168194	111488234	110846991	111167031	1.22445e-05
Del	chr6	111534817	113140667	111213614	112819465	1.22445e-05
Del	chr6	113140908	113153786	112819706	112832584	1.22445e-05
Del	chr6	113154726	113565851	112833524	113244649	1.22445e-05
Del	chr6	113660023	113959505	113338821	113638303	1.22445e-05
Del	chr6	114182926	117032532	113861747	116711369	1.22445e-05
Del	chr6	117624768	117625160	117303605	117303997	1.22445e-05
Del	chr6	119545579	119629428	119224414	119308263	1.22445e-05
Del	chr6	119630355	119658526	119309190	119337361	1.22445e-05
Del	chr6	119678881	119683431	119357716	119362266	1.22445e-05
Del	chr6	154203549	154872080	153882414	154550946	1.22445e-05
Del	chr6	154878398	155092233	154557264	154771099	1.22445e-05
Del	chr6	155538158	156139202	155217024	155818068	1.22445e-05
Del	chr6	156140443	157165471	155819309	156844337	1.22445e-05
Del	chr6	157219303	157305299	156898169	156984165	1.22445e-05
Del	chr6	158246647	159029342	157825615	158608310	1.22445e-05
Del	chr6	159619055	159619866	159198023	159198834	1.22445e-05
Del	chr6	159772293	159780111	159351261	159359079	1.22445e-05
Del	chr6	160162319	160164539	159741287	159743507	1.22445e-05
Del	chr6	161162211	161197558	160741179	160776526	1.22445e-05
Del	chr6	161280325	161280379	160859293	160859347	1.22445e-05
Del	chr6	161317512	161333937	160896480	160912905	1.22445e-05
Del	chr6	161394253	161394371	160973221	160973339	1.22445e-05
Del	chr6	161733816	162271943	161312784	161850911	1.22445e-05
Del	chr6	162346282	162396518	161925250	161975486	1.22445e-05
Del	chr6	162474231	162597952	162053199	162176920	1.22445e-05
Del	chr6	162625550	162635045	162204518	162214013	1.22445e-05
Del	chr6	162636630	163172451	162215598	162751419	1.22445e-05
Del	chr6	163183681	163487480	162762649	163066448	1.22445e-05
Del	chr6	163492382	163855065	163071350	163434033	1.22445e-05
Del	chr6	163859809	163906902	163438777	163485870	1.22445e-05
Del	chr6	163913274	165611856	163492242	165198367	1.22445e-05
Del	chr6	165613111	165770169	165199622	165356680	1.22445e-05
Del	chr6	166487289	166690744	166073801	166277256	1.22445e-05
Del	chr6	166703541	167043245	166290053	166629757	1.22445e-05
Del	chr6	167049121	167269979	166635633	166856491	1.22445e-05
Del	chr6	167271384	167287772	166857896	166874284	1.22445e-05
Del	chr6	167455613	167481144	167042125	167067656	1.22445e-05
Del	chr6	167501538	169584388	167088050	169184293	1.22445e-05
Del	chr6	169586374	170639773	169186279	170330685	1.22445e-05
Amp	chr10	22065808	22319508	21776879	22030579	1.93849e-05
Amp	chr10	22644986	22902677	22356057	22613748	1.93849e-05
Amp	chr10	23929560	24446912	23640631	24157983	1.93849e-05
Amp	chr10	24456416	24545433	24167487	24256504	1.93849e-05
Amp	chr10	25137772	25624290	24848843	25335361	1.93849e-05
Amp	chr10	25747096	25779135	25458167	25490206	1.93849e-05
Amp	chr10	25781386	25828897	25492457	25539968	1.93849e-05
Amp	chr10	25833407	26176333	25544478	25887404	1.93849e-05
Amp	chr10	27510191	28603464	27221262	28314535	1.93849e-05
Amp	chr10	28607696	29348259	28318767	29059330	1.93849e-05
Amp	chr10	29953404	32693171	29664475	32404243	1.93849e-05
Amp	chr10	32697656	32966615	32408728	32677687	1.93849e-05
Amp	chr10	33147097	33384116	32858169	33095188	1.93849e-05
Amp	chr10	34632607	34678932	34343679	34390004	1.93849e-05
Amp	chr10	35873645	35874520	35584717	35585592	1.93849e-05
Amp	chr10	38104487	38117722	37815559	37828794	1.93849e-05
Amp	chr10	38162511	38298520	37873583	38009592	1.93849e-05
Amp	chr10	38965407	39000036	38672276	38706905	1.93849e-05
Del	chr18	48464204	48617654	50937834	51091284	2.72922e-05
Del	chr18	48650074	49117622	51123704	51591252	2.72922e-05
Del	chr18	49180715	49358194	51654345	51831824	2.72922e-05
Del	chr18	49738974	49841374	52212604	52315004	2.72922e-05
Del	chr18	49848215	49852631	52321845	52326261	2.72922e-05
Del	chr18	49854580	49971263	52328210	52444893	2.72922e-05
Del	chr18	49976719	50122300	52450349	52595930	2.72922e-05
Del	chr18	50124654	50227374	52598284	52701004	2.72922e-05
Del	chr18	50269478	50356422	52743108	52830052	2.72922e-05
Del	chr18	50373346	50414696	52846976	52888326	2.72922e-05
Del	chr18	50511466	50683432	52985096	53157062	2.72922e-05
Del	chr18	50814934	50815036	53288564	53288666	2.72922e-05
Del	chr18	54739824	54750505	57072593	57083274	2.72922e-05
Del	chr18	55818124	55818161	58150892	58150929	2.72922e-05
Del	chr18	60419089	60547061	62751856	62879828	2.72922e-05
Del	chr18	60721905	60849719	63054672	63182486	2.72922e-05
Del	chr18	60853545	60941441	63186312	63274208	2.72922e-05
Del	chr18	61002941	61181598	63335708	63514365	2.72922e-05
Del	chr18	61187272	61341268	63520039	63674034	2.72922e-05
Del	chr18	61672610	62325584	64005376	64658349	2.72922e-05
Del	chr18	62865348	62891503	65198112	65224267	2.72922e-05
Del	chr18	62894359	62976799	65227123	65309563	2.72922e-05
Del	chr18	62991606	63199517	65324370	65532281	2.72922e-05
Del	chr18	63922226	64163351	66254989	66496114	2.72922e-05
Del	chr18	64176025	64304803	66508788	66637566	2.72922e-05
Del	chr18	67617565	67670579	69950329	70003343	2.72922e-05
Del	chr18	72947246	73299026	75235291	75587071	2.72922e-05
Del	chr18	73309832	73426923	75597877	75714968	2.72922e-05
Del	chr18	73427438	73460643	75715483	75748688	2.72922e-05
Del	chr18	73719205	73795076	76007250	76083121	2.72922e-05
Del	chr18	73963655	74078190	76251700	76366235	2.72922e-05
Del	chr18	74084215	74132219	76372260	76420263	2.72922e-05
Del	chr18	74251154	74271124	76539197	76559167	2.72922e-05
Del	chr18	74273213	74744157	76561256	77032201	2.72922e-05
Del	chr18	74983928	74985178	77271972	77273222	2.72922e-05
Del	chr18	75064861	75124696	77352905	77412740	2.72922e-05
Del	chr5	55692387	55953129	56396560	56657302	3.26542e-05
Del	chr5	56341496	56540479	57045669	57244652	3.26542e-05
Del	chr5	56586227	56836752	57290400	57540925	3.26542e-05
Del	chr5	56839832	56934026	57544005	57638199	3.26542e-05
Del	chr5	56937281	57654133	57641454	58358306	3.26542e-05
Del	chr5	81085115	81137781	81789296	81841962	3.26542e-05
Del	chr5	81636607	82002651	82340788	82706832	3.26542e-05
Del	chr5	82016635	82061410	82720816	82765591	3.26542e-05
Del	chr5	82067145	82155539	82771326	82859720	3.26542e-05
Del	chr5	82174542	82666064	82878723	83370245	3.26542e-05
Del	chr5	82670192	82696661	83374373	83400842	3.26542e-05
Del	chr5	82713906	83006478	83418087	83710659	3.26542e-05
Del	chr5	83013418	84177783	83717599	84881965	3.26542e-05
Del	chr5	84188954	84428658	84893136	85132840	3.26542e-05
Del	chr5	84577299	84743886	85281481	85448068	3.26542e-05
Del	chr5	86223362	86445525	86927545	87149708	3.26542e-05
Del	chr5	86450228	86602645	87154411	87306828	3.26542e-05
Del	chr5	86670931	87313408	87375114	88017591	3.26542e-05
Del	chr5	87430302	87430517	88134485	88134700	3.26542e-05
Del	chr5	88449441	88449567	89153624	89153750	3.26542e-05
Del	chr5	88815920	90069973	89520103	90774156	3.26542e-05
Del	chr5	90199715	90322671	90903898	91026854	3.26542e-05
Del	chr5	90350959	90779286	91055142	91483469	3.26542e-05
Del	chr5	91935616	91935666	92599909	92599959	3.26542e-05
Del	chr5	92131689	92139632	92795982	92803925	3.26542e-05
Del	chr5	92933747	93603583	93598041	94267878	3.26542e-05
Del	chr5	93761881	93788638	94426176	94452933	3.26542e-05
Del	chr5	93892353	93959667	94556648	94623962	3.26542e-05
Del	chr5	98090982	98095969	98755278	98760265	3.26542e-05
Del	chr5	98404077	98479180	99068373	99143476	3.26542e-05
Del	chr5	99682710	100083402	100347006	100747698	3.26542e-05
Del	chr5	100983160	100999874	101647456	101664170	3.26542e-05
Del	chr5	102014906	102016034	102679202	102680330	3.26542e-05
Del	chr5	103347601	103351079	104011900	104015378	3.26542e-05
Del	chr5	103444130	103452206	104108429	104116505	3.26542e-05
Del	chr5	103609466	103614128	104273765	104278427	3.26542e-05
Del	chr5	103676341	103689370	104340640	104353669	3.26542e-05
Del	chr5	103877826	103878334	104542125	104542633	3.26542e-05
Del	chr5	103954722	103955254	104619021	104619553	3.26542e-05
Del	chr5	103978685	103979261	104642984	104643560	3.26542e-05
Del	chr5	104399041	104399494	105063340	105063793	3.26542e-05
Del	chr5	104707950	104709554	105372249	105373853	3.26542e-05
Del	chr5	108311484	108314037	108975783	108978336	3.26542e-05
Del	chr5	109658525	110416590	110322824	111080892	3.26542e-05
Del	chr5	110523293	111113755	111187595	111778058	3.26542e-05
Del	chr5	114756637	114756862	115420940	115421165	3.26542e-05
Del	chr5	157523627	157525485	158096619	158098477	3.26542e-05
Del	chr5	157655591	158103389	158228583	158676381	3.26542e-05
Del	chr5	158178322	158180315	158751314	158753307	3.26542e-05
Del	chr5	158443396	159978138	159016388	160551131	3.26542e-05
Del	chr5	160030760	161447161	160603753	162020155	3.26542e-05
Del	chr5	163701699	163740681	164274693	164313675	3.26542e-05
Del	chr5	164264670	164315131	164837664	164888125	3.26542e-05
Del	chr5	178303311	179045555	178876310	179618554	3.26542e-05
Del	chr5	179051538	179273906	179624537	179846906	3.26542e-05
Del	chr5	179277874	179547579	179850874	180120579	3.26542e-05
Del	chr5	180346084	180360469	180919084	180933469	3.26542e-05
Del	chr10	87542237	87629501	85782480	85869744	3.55045e-05
Del	chr10	87805259	87806564	86045502	86046807	3.55045e-05
Del	chr10	87969313	87969482	86209556	86209725	3.55045e-05
Del	chr10	89180864	89187177	87421107	87427420	3.55045e-05
Del	chr10	89262987	89324356	87503230	87564599	3.55045e-05
Del	chr10	116169841	116346194	114410082	114586435	3.55045e-05
Del	chr10	117381708	117552631	115622198	115793120	3.55045e-05
Del	chr10	117918544	118072613	116159032	116313101	3.55045e-05
Del	chr10	118104520	118197237	116345008	116437725	3.55045e-05
Del	chr10	118258963	118270782	116499451	116511270	3.55045e-05
Del	chr10	118357474	118599855	116597962	116840344	3.55045e-05
Del	chr10	118674990	118718027	116915479	116958516	3.55045e-05
Del	chr10	118771286	118796117	117011775	117036606	3.55045e-05
Del	chr10	119006552	119007980	117247041	117248469	3.55045e-05
Del	chr10	119010185	119018031	117250674	117258520	3.55045e-05
Del	chr10	119561758	119564202	117802247	117804691	3.55045e-05
Del	chr10	120031952	120032416	118272440	118272904	3.55045e-05
Del	chr10	123658228	123658789	121898713	121899274	3.55045e-05
Del	chr10	123668428	123669255	121908913	121909740	3.55045e-05
Del	chr10	124001205	124002945	122241690	122243430	3.55045e-05
Del	chr10	124014939	124021162	122255424	122261647	3.55045e-05
Del	chr10	124081914	124109920	122322399	122350405	3.55045e-05
Del	chr10	124124306	124789567	122364790	123030051	3.55045e-05
Del	chr10	124799164	124799259	123039648	123039743	3.55045e-05
Del	chr10	124941951	124942348	123182435	123182832	3.55045e-05
Del	chr10	125030886	125149558	123271370	123390042	3.55045e-05
Del	chr10	126539224	126675365	124850655	124986796	3.55045e-05
Del	chr10	126843661	126854297	125155092	125165728	3.55045e-05
Del	chr10	126862606	126927382	125174037	125238813	3.55045e-05
Del	chr10	126955199	126991263	125266630	125302694	3.55045e-05
Del	chr10	128580032	128614351	126891463	126925782	3.55045e-05
Del	chr10	128911669	129012678	127113405	127214414	3.55045e-05
Del	chr10	129016861	129049548	127218597	127251284	3.55045e-05
Del	chr10	129066905	129277551	127268641	127479287	3.55045e-05
Del	chr10	129303174	129585432	127504910	127787168	3.55045e-05
Del	chr10	129594596	129888727	127796332	128090463	3.55045e-05
Del	chr10	129894034	129898890	128095770	128100626	3.55045e-05
Del	chr10	129989308	130145344	128191044	128347080	3.55045e-05
Del	chr10	130333624	130333949	128535360	128535685	3.55045e-05
Del	chr10	130420443	130422916	128622179	128624652	3.55045e-05
Del	chr10	130838511	130857499	129040247	129059235	3.55045e-05
Del	chr10	131062615	131084032	129264351	129285768	3.55045e-05
Del	chr10	131115298	131119215	129317034	129320951	3.55045e-05
Del	chr10	131121272	131138107	129323008	129339843	3.55045e-05
Del	chr10	131490420	131498998	129692156	129700734	3.55045e-05
Del	chr10	131502238	131562253	129703974	129763989	3.55045e-05
Del	chr10	131615422	131643926	129817158	129845662	3.55045e-05
Del	chr10	131706477	131725313	129908213	129927049	3.55045e-05
Del	chr10	131730898	131741990	129932634	129943726	3.55045e-05
Del	chr10	131747646	131829767	129949382	130031503	3.55045e-05
Del	chr10	132017659	132078352	130219395	130280088	3.55045e-05
Del	chr10	132081991	132179421	130283727	130381157	3.55045e-05
Amp	chr8	71220036	71903818	70307801	70991583	3.88675e-05
Amp	chr8	74364910	74543215	73452675	73630980	3.88675e-05
Amp	chr8	74564658	74836604	73652423	73924369	3.88675e-05
Amp	chr8	74934347	74946762	74022112	74034527	3.88675e-05
Amp	chr8	74998868	75123665	74086633	74211430	3.88675e-05
Amp	chr8	75288996	75740190	74376761	74827955	3.88675e-05
Amp	chr8	76128194	76352269	75215959	75440034	3.88675e-05
Amp	chr8	77231203	77679929	76318968	76767693	3.88675e-05
Amp	chr8	77689432	78283265	76777196	77371029	3.88675e-05
Amp	chr8	78578831	78588135	77666595	77675899	3.88675e-05
Amp	chr8	78625418	79091299	77713182	78179064	3.88675e-05
Amp	chr8	79102884	79119618	78190649	78207383	3.88675e-05
Amp	chr8	79157288	79308787	78245053	78396552	3.88675e-05
Amp	chr8	79335503	79670927	78423268	78758692	3.88675e-05
Amp	chr8	79688097	79743689	78775862	78831454	3.88675e-05
Amp	chr8	80000859	80039558	79088624	79127323	3.88675e-05
Amp	chr8	80143628	80341266	79231393	79429031	3.88675e-05
Amp	chr8	80668048	80724411	79755813	79812176	3.88675e-05
Amp	chr8	80893223	80921465	79980988	80009230	3.88675e-05
Amp	chr8	81280032	81324475	80367797	80412240	3.88675e-05
Del	chr4	172778596	172879479	171857445	171958328	4.28056e-05
Del	chr4	172891427	172987025	171970276	172065874	4.28056e-05
Del	chr4	174534282	174534606	173613131	173613455	4.28056e-05
Del	chr4	174821799	174822905	173900648	173901754	4.28056e-05
Del	chr4	174855585	174973762	173934434	174052611	4.28056e-05
Del	chr4	175433338	175491958	174512187	174570807	4.28056e-05
Del	chr4	177438117	177542854	176516966	176621703	4.28056e-05
Del	chr4	177547057	177593714	176625906	176672563	4.28056e-05
Del	chr4	177766569	177813420	176845415	176892266	4.28056e-05
Del	chr4	177958791	178047128	177037637	177125974	4.28056e-05
Del	chr4	178097483	178100729	177176329	177179575	4.28056e-05
Del	chr4	179885905	179893893	178964751	178972739	4.28056e-05
Del	chr4	179902195	179928634	178981041	179007480	4.28056e-05
Del	chr4	179985388	180011844	179064234	179090690	4.28056e-05
Del	chr4	180053234	180057255	179132080	179136101	4.28056e-05
Del	chr4	180289086	180327607	179367932	179406453	4.28056e-05
Del	chr4	180373870	180379357	179452716	179458203	4.28056e-05
Del	chr4	180971694	180974124	180050541	180052971	4.28056e-05
Del	chr4	181014304	181095637	180093151	180174484	4.28056e-05
Del	chr4	181102846	181156156	180181693	180235003	4.28056e-05
Del	chr4	181175023	181184913	180253870	180263760	4.28056e-05
Del	chr4	181328746	181334178	180407593	180413025	4.28056e-05
Del	chr4	181350614	181414713	180429461	180493560	4.28056e-05
Del	chr4	181525582	182078824	180604429	181157671	4.28056e-05
Del	chr4	182770862	182919205	181849709	181998052	4.28056e-05
Del	chr4	182923379	182931973	182002226	182010820	4.28056e-05
Del	chr4	182936435	183014495	182015282	182093342	4.28056e-05
Del	chr4	183021079	183169714	182099926	182248561	4.28056e-05
Del	chr4	183219189	183220197	182298036	182299044	4.28056e-05
Del	chr4	183313353	183490387	182392200	182569234	4.28056e-05
Del	chr4	183536036	184207778	182614883	183286625	4.28056e-05
Del	chr4	185171608	185246047	184250455	184324894	4.28056e-05
Del	chr4	185256315	185399898	184335162	184478744	4.28056e-05
Del	chr4	185406638	185716136	184485484	184794982	4.28056e-05
Del	chr4	188751410	188756224	187830256	187835070	4.28056e-05
Del	chr11	26196168	26499535	26174621	26477988	5.33258e-05
Del	chr11	26516176	31290211	26494629	31268664	5.33258e-05
Del	chr11	38527836	38528026	38506286	38506476	5.33258e-05
Del	chr11	38616912	38630297	38595362	38608747	5.33258e-05
Del	chr11	38704006	39544037	38682456	39522487	5.33258e-05
Del	chr11	39864994	39865551	39843444	39844001	5.33258e-05
Del	chr11	41528507	41529269	41506957	41507719	5.33258e-05
Del	chr11	41540702	41542959	41519152	41521409	5.33258e-05
Amp	chr13	73803901	73809322	73229764	73235185	5.48914e-05
Amp	chr13	73898065	73903556	73323928	73329419	5.48914e-05
Amp	chr13	73990613	74047191	73416476	73473054	5.48914e-05
Amp	chr13	74049105	74084943	73474968	73510806	5.48914e-05
Amp	chr13	104141787	104209956	103489437	103557606	5.48914e-05
Amp	chr13	104640717	104644145	103988367	103991795	5.48914e-05
Amp	chr13	106439366	106463863	105787017	105811514	5.48914e-05
Amp	chr13	106647578	106911378	105995229	106259029	5.48914e-05
Amp	chr13	107817459	107947525	107165111	107295177	5.48914e-05
Amp	chr13	108103880	108131576	107451532	107479228	5.48914e-05
Amp	chr13	108179298	108179642	107526950	107527294	5.48914e-05
Amp	chr13	108225075	108301659	107572727	107649311	5.48914e-05
Amp	chr13	108499114	108501016	107846766	107848668	5.48914e-05
Amp	chr13	108676571	108694176	108024223	108041828	5.48914e-05
Amp	chr13	108903072	109264256	108250724	108611908	5.48914e-05
Amp	chr13	109746025	109758281	109093677	109105933	5.48914e-05
Amp	chr13	110112026	110296562	109459679	109644215	5.48914e-05
Amp	chr13	110338482	110441598	109686135	109789251	5.48914e-05
Amp	chr13	111792296	111982291	111139949	111329944	5.48914e-05
Amp	chr13	112128860	112163612	111476513	111511265	5.48914e-05
Amp	chr13	112171024	112171113	111518677	111518766	5.48914e-05
Amp	chr13	112226446	112226812	111574099	111574465	5.48914e-05
Amp	chr13	113387493	114263719	112733179	113609404	5.48914e-05
Amp	chr13	114265190	114271371	113610875	113617056	5.48914e-05
Amp	chr13	114630957	114631841	113927984	113928868	5.48914e-05
Amp	chr13	114886610	114978460	114121135	114212985	5.48914e-05
Amp	chr4	1648452	1725007	1646725	1723280	5.94066e-05
Amp	chr4	1816690	2155154	1814963	2153427	5.94066e-05
Amp	chr4	2478521	2502990	2476794	2501263	5.94066e-05
Amp	chr4	73678470	74867278	72812753	74001561	5.94066e-05
Amp	chr4	77413179	77763214	76492026	76842061	5.94066e-05
Amp	chr2	29802178	29892911	29579312	29670045	6.12683e-05
Amp	chr2	30352972	30541704	30130106	30318838	6.12683e-05
Amp	chr2	30551806	30961646	30328940	30738780	6.12683e-05
Amp	chr2	31077996	31813060	30855130	31587991	6.12683e-05
Amp	chr2	31982964	32119369	31757895	31894300	6.12683e-05
Amp	chr2	45778947	45780474	45551808	45553335	6.12683e-05
Amp	chr2	46107371	46158690	45880232	45931551	6.12683e-05
Amp	chr2	46985925	47115049	46758786	46887910	6.12683e-05
Amp	chr2	48379326	48694790	48152187	48467651	6.12683e-05
Amp	chr2	49508400	49515866	49281261	49288727	6.12683e-05
Amp	chr2	64584788	64627117	64357654	64399983	6.12683e-05
Amp	chr2	64668297	64736835	64441163	64509701	6.12683e-05
Amp	chr2	65235333	65345293	65008199	65118159	6.12683e-05
Amp	chr2	65362576	65404632	65135442	65177498	6.12683e-05
Amp	chr2	65423947	65435028	65196813	65207894	6.12683e-05
Amp	chr2	65596676	65615908	65369542	65388774	6.12683e-05
Amp	chr2	67310517	68548233	67083385	68321101	6.12683e-05
Amp	chr2	68629654	68672253	68402522	68445121	6.12683e-05
Amp	chr2	68908175	68911381	68681043	68684249	6.12683e-05
Amp	chr2	69837575	69837713	69610443	69610581	6.12683e-05
Amp	chr2	71166840	71297695	70939710	71070565	6.12683e-05
Amp	chr2	71311258	71509821	71084128	71282691	6.12683e-05
Amp	chr2	71518658	71675642	71291528	71448512	6.12683e-05
Amp	chr2	71983542	71984140	71756412	71757010	6.12683e-05
Amp	chr2	72320853	72545481	72093723	72318352	6.12683e-05
Amp	chr2	72774203	72881671	72547074	72654542	6.12683e-05
Amp	chr2	72890443	72965429	72663314	72738300	6.12683e-05
Amp	chr2	73063410	73092428	72836281	72865299	6.12683e-05
Amp	chr2	73277314	73280416	73050185	73053287	6.12683e-05
Amp	chr2	73285752	73344586	73058623	73117458	6.12683e-05
Amp	chr2	73392956	73489691	73165828	73262563	6.12683e-05
Del	chr6	94147917	94232388	93438199	93522670	6.60737e-05
Del	chr6	94271326	94305062	93561608	93595344	6.60737e-05
Del	chr6	94311175	94314896	93601457	93605178	6.60737e-05
Del	chr6	95836160	95841024	95388284	95393148	6.60737e-05
Del	chr6	95941811	95967356	95493935	95519480	6.60737e-05
Del	chr6	95969842	96087495	95521966	95639619	6.60737e-05
Del	chr6	96116258	96505805	95668382	96057929	6.60737e-05
Del	chr6	96512220	96554363	96064344	96106487	6.60737e-05
Del	chr6	97328181	97627536	96880305	97179660	6.60737e-05
Del	chr6	98016802	98305789	97568926	97857913	6.60737e-05
Del	chr6	98403903	98495998	97956027	98048122	6.60737e-05
Del	chr6	100111000	100176760	99663124	99728884	6.60737e-05
Del	chr6	100447105	100716138	99999229	100268262	6.60737e-05
Del	chr6	100777495	100793443	100329619	100345567	6.60737e-05
Del	chr6	100910585	101230382	100462709	100782506	6.60737e-05
Del	chr6	102763971	102915958	102316096	102468083	6.60737e-05
Del	chr6	102927604	103182216	102479729	102734341	6.60737e-05
Del	chr6	103260315	103274358	102812440	102826483	6.60737e-05
Del	chr6	105864857	105959606	105416982	105511731	6.60737e-05
Del	chr6	105997160	106247137	105549285	105799262	6.60737e-05
Del	chr6	106599710	106783085	106151835	106335210	6.60737e-05
Del	chr6	106792209	106822726	106344334	106374851	6.60737e-05
Del	chr6	106824147	106839721	106376272	106391846	6.60737e-05
Del	chr6	106845675	106869979	106397800	106422104	6.60737e-05
Del	chr6	107064307	107091290	106616432	106643415	6.60737e-05
Del	chr6	107096806	107096885	106648931	106649010	6.60737e-05
Del	chr6	107310106	107446857	106988904	107125653	6.60737e-05
Del	chr6	111155400	111158598	110834197	110837395	6.60737e-05
Del	chr6	113567566	113655978	113246364	113334776	6.60737e-05
Del	chr6	113964094	114174070	113642892	113852882	6.60737e-05
Del	chr6	117035554	117620363	116714391	117299200	6.60737e-05
Del	chr6	117629901	117972135	117308738	117650972	6.60737e-05
Del	chr6	119138028	119146375	118816865	118825212	6.60737e-05
Del	chr6	119273177	119477475	118952012	119156310	6.60737e-05
Del	chr6	119523531	119541982	119202366	119220817	6.60737e-05
Del	chr6	119664866	119678456	119343701	119357291	6.60737e-05
Del	chr6	119685952	119766807	119364787	119445642	6.60737e-05
Del	chr6	119810579	119833609	119489414	119512444	6.60737e-05
Del	chr6	119864477	119885481	119543312	119564316	6.60737e-05
Del	chr6	153482056	153489647	153160921	153168512	6.60737e-05
Del	chr6	153882447	153888754	153561312	153567619	6.60737e-05
Del	chr6	154198483	154199554	153877348	153878419	6.60737e-05
Del	chr6	158099269	158246376	157678237	157825344	6.60737e-05
Del	chr6	159033846	159098148	158612814	158677116	6.60737e-05
Del	chr6	159311440	159618742	158890408	159197710	6.60737e-05
Del	chr6	159621334	159767577	159200302	159346545	6.60737e-05
Del	chr6	159781725	160161687	159360693	159740655	6.60737e-05
Del	chr6	160170054	160361426	159749022	159940394	6.60737e-05
Del	chr6	160774459	160774928	160353427	160353896	6.60737e-05
Del	chr6	160908451	160918414	160487419	160497382	6.60737e-05
Del	chr6	161068562	161160252	160647530	160739220	6.60737e-05
Del	chr6	161207150	161260287	160786118	160839255	6.60737e-05
Del	chr6	161280449	161317366	160859417	160896334	6.60737e-05
Del	chr6	161334414	161394115	160913382	160973083	6.60737e-05
Del	chr6	161395317	161728876	160974285	161307844	6.60737e-05
Del	chr6	170643161	170903919	170334073	170594831	6.60737e-05
Del	chr18	47475826	47475917	49949456	49949547	8.71115e-05
Del	chr18	48303924	48463659	50777554	50937289	8.71115e-05
Del	chr18	49120227	49177407	51593857	51651037	8.71115e-05
Del	chr18	49364196	49738315	51837826	52211945	8.71115e-05
Del	chr18	50419421	50511195	52893051	52984825	8.71115e-05
Del	chr18	50683501	50813287	53157131	53286917	8.71115e-05
Del	chr18	50819580	50860722	53293210	53334352	8.71115e-05
Del	chr18	50957140	50958159	53430770	53431789	8.71115e-05
Del	chr18	50999364	51001129	53472994	53474759	8.71115e-05
Del	chr18	54626604	54626775	56959373	56959544	8.71115e-05
Del	chr18	54711185	54736540	57043954	57069309	8.71115e-05
Del	chr18	54751727	54982204	57084496	57314973	8.71115e-05
Del	chr18	55194278	55195435	57527046	57528203	8.71115e-05
Del	chr18	55483478	55483850	57816246	57816618	8.71115e-05
Del	chr18	55577138	55579183	57909906	57911951	8.71115e-05
Del	chr18	55687065	55688029	58019833	58020797	8.71115e-05
Del	chr18	55793323	55812970	58126091	58145738	8.71115e-05
Del	chr18	55818666	56016402	58151434	58349170	8.71115e-05
Del	chr18	58917456	60416887	61250223	62749654	8.71115e-05
Del	chr18	69049489	71626039	71382253	73958804	8.71115e-05
Del	chr18	71898820	71901606	74231585	74234371	8.71115e-05
Del	chr18	71982461	71982959	74315226	74315724	8.71115e-05
Del	chr18	72210420	72212435	74543185	74545200	8.71115e-05
Del	chr18	72243912	72244551	74576677	74577316	8.71115e-05
Del	chr18	72816792	72944358	75104836	75232403	8.71115e-05
Del	chr18	73796950	73961500	76084995	76249545	8.71115e-05
Del	chr18	74746665	74983055	77034709	77271099	8.71115e-05
Del	chr18	74987007	75057537	77275051	77345581	8.71115e-05
Del	chr13	39251220	39379038	38677083	38804901	9.2342e-05
Del	chr13	39389693	39510907	38815556	38936770	9.2342e-05
Del	chr13	39963291	40233338	39389154	39659201	9.2342e-05
Del	chr13	53731757	53791404	53157622	53217269	9.2342e-05
Del	chr13	54542782	54956417	53968647	54382282	9.2342e-05
Del	chr13	55854704	56151637	55280569	55577502	9.2342e-05
Del	chr13	56267694	56355806	55693560	55781672	9.2342e-05
Del	chr13	56505034	56578933	55930900	56004799	9.2342e-05
Del	chr13	56828620	57171059	56254486	56596925	9.2342e-05
Del	chr10	87265255	87539847	85505498	85780090	9.76634e-05
Del	chr10	87631521	87803932	85871764	86044175	9.76634e-05
Del	chr10	87808375	87969162	86048618	86209405	9.76634e-05
Del	chr10	87970078	88132095	86210321	86372338	9.76634e-05
Del	chr10	88696381	88704113	86936624	86944356	9.76634e-05
Del	chr10	88865289	89180697	87105532	87420940	9.76634e-05
Del	chr10	89187359	89262717	87427602	87502960	9.76634e-05
Del	chr10	118200528	118255339	116441016	116495827	9.76634e-05
Del	chr10	118600083	118672672	116840572	116913161	9.76634e-05
Del	chr10	118800107	119006098	117040596	117246587	9.76634e-05
Del	chr10	119008334	119009928	117248823	117250417	9.76634e-05
Del	chr10	119101229	119109498	117341718	117349987	9.76634e-05
Del	chr10	120102807	120104327	118343295	118344815	9.76634e-05
Del	chr10	120252606	120252855	118493094	118493343	9.76634e-05
Del	chr10	120292872	120293849	118533360	118534337	9.76634e-05
Del	chr10	120318629	120321525	118559117	118562013	9.76634e-05
Del	chr10	120568512	120570510	118809000	118810998	9.76634e-05
Del	chr10	120587265	120587712	118827753	118828200	9.76634e-05
Del	chr10	121407981	121408071	119648469	119648559	9.76634e-05
Del	chr10	121571507	121618988	119811995	119859476	9.76634e-05
Del	chr10	121880158	121880267	120120646	120120755	9.76634e-05
Del	chr10	122215516	122217471	120456004	120457959	9.76634e-05
Del	chr10	123604355	123658169	121844840	121898654	9.76634e-05
Del	chr10	123661722	123668170	121902207	121908655	9.76634e-05
Del	chr10	123673206	124000394	121913691	122240879	9.76634e-05
Del	chr10	124004527	124013604	122245012	122254089	9.76634e-05
Del	chr10	124021833	124081735	122262318	122322220	9.76634e-05
Del	chr10	124114432	124122430	122354916	122362914	9.76634e-05
Del	chr10	124792782	124796990	123033266	123037474	9.76634e-05
Del	chr10	124803819	124845054	123044303	123085538	9.76634e-05
Del	chr10	124916984	124921879	123157468	123162363	9.76634e-05
Del	chr10	124945215	125022118	123185699	123262602	9.76634e-05
Del	chr10	127004242	127190275	125315673	125501706	9.76634e-05
Del	chr10	127256423	127258646	125567854	125570077	9.76634e-05
Del	chr10	127483573	127538159	125795004	125849590	9.76634e-05
Del	chr10	128472459	128473047	126783890	126784478	9.76634e-05
Del	chr10	128525920	128577505	126837351	126888936	9.76634e-05
Del	chr10	128766938	128908902	126968674	127110638	9.76634e-05
Del	chr10	129278071	129303033	127479807	127504769	9.76634e-05
Del	chr10	129899578	129988542	128101314	128190278	9.76634e-05
Del	chr10	130221545	130262918	128423281	128464654	9.76634e-05
Del	chr10	130262998	130331566	128464734	128533302	9.76634e-05
Del	chr10	130334393	130420221	128536129	128621957	9.76634e-05
Del	chr10	130423504	130634799	128625240	128836535	9.76634e-05
Del	chr10	130678444	130678890	128880180	128880626	9.76634e-05
Del	chr10	130764150	130838384	128965886	129040120	9.76634e-05
Del	chr10	130861658	131057365	129063394	129259101	9.76634e-05
Del	chr10	131086824	131115145	129288560	129316881	9.76634e-05
Del	chr10	131138582	131486380	129340318	129688116	9.76634e-05
Del	chr10	131645620	131705002	129847356	129906738	9.76634e-05
Del	chr10	132914909	133136714	131116646	131338451	9.76634e-05
Del	chr10	133727734	133823250	131914230	132009746	9.76634e-05
Del	chr10	133869596	133869632	132056092	132056128	9.76634e-05
Del	chr10	134143497	134199109	132329993	132385605	9.76634e-05
Del	chr10	134350009	134357815	132536505	132544311	9.76634e-05
Del	chr10	134403563	134406401	132590059	132592897	9.76634e-05
Amp	chr13	73786791	73797952	73212654	73223815	0.000101435
Amp	chr13	73802671	73803759	73228534	73229622	0.000101435
Amp	chr13	74047465	74048196	73473328	73474059	0.000101435
Amp	chr13	100538591	100603888	99886337	99951634	0.000101435
Amp	chr13	101275126	102055668	100622872	101403317	0.000101435
Amp	chr13	102117005	102447888	101464654	101795538	0.000101435
Amp	chr13	104121218	104141521	103468868	103489171	0.000101435
Amp	chr13	104211132	104476238	103558782	103823888	0.000101435
Amp	chr13	104487612	104638157	103835262	103985807	0.000101435
Amp	chr13	104645580	104672448	103993230	104020098	0.000101435
Amp	chr13	104943992	105049534	104291642	104397184	0.000101435
Amp	chr13	106464287	106643871	105811938	105991522	0.000101435
Amp	chr13	106913330	107025802	106260981	106373454	0.000101435
Amp	chr13	107614023	107814668	106961675	107162320	0.000101435
Amp	chr13	108303704	108350837	107651356	107698489	0.000101435
Amp	chr13	108359999	108492955	107707651	107840607	0.000101435
Amp	chr13	108502280	108605368	107849932	107953020	0.000101435
Amp	chr13	108634581	108675852	107982233	108023504	0.000101435
Amp	chr13	108695729	108880244	108043381	108227896	0.000101435
Amp	chr13	108883190	108897698	108230842	108245350	0.000101435
Amp	chr13	109269196	109351981	108616848	108699633	0.000101435
Amp	chr13	109727334	109742322	109074986	109089974	0.000101435
Amp	chr13	110297407	110337173	109645060	109684826	0.000101435
Amp	chr13	112164968	112170067	111512621	111517720	0.000101435
Amp	chr13	112174319	112224123	111521972	111571776	0.000101435
Amp	chr13	112860242	112875315	112205928	112221001	0.000101435
Amp	chr13	112880409	112923098	112226095	112268784	0.000101435
Amp	chr13	112973521	113383867	112319207	112729553	0.000101435
Amp	chr13	114264477	114264517	113610162	113610202	0.000101435
Amp	chr13	114271651	114313711	113617336	113659396	0.000101435
Amp	chr13	114978473	114981574	114212998	114216099	0.000101435
Del	chr4	172481118	172483517	171559967	171562366	0.000111603
Del	chr4	172583005	172778133	171661854	171856982	0.000111603
Del	chr4	172987393	173482509	172066242	172561358	0.000111603
Del	chr4	173679871	173940702	172758720	173019551	0.000111603
Del	chr4	174188214	174190224	173267063	173269073	0.000111603
Del	chr4	174368407	174531574	173447256	173610423	0.000111603
Del	chr4	174539005	174821694	173617854	173900543	0.000111603
Del	chr4	174826120	174854936	173904969	173933785	0.000111603
Del	chr4	177594575	177758011	176673424	176836857	0.000111603
Del	chr4	178049020	178094996	177127866	177173842	0.000111603
Del	chr4	178103382	178174141	177182228	177252987	0.000111603
Del	chr4	178206737	178214978	177285583	177293824	0.000111603
Del	chr4	178259248	179147671	177338094	178226517	0.000111603
Del	chr4	179275269	179280061	178354115	178358907	0.000111603
Del	chr4	179703433	179883428	178782279	178962274	0.000111603
Del	chr4	180383910	180970505	179462756	180049352	0.000111603
Del	chr4	180974492	181012063	180053339	180090910	0.000111603
Del	chr4	181193056	181328672	180271903	180407519	0.000111603
Del	chr4	181338155	181347530	180417002	180426377	0.000111603
Del	chr4	183171871	183218961	182250718	182297808	0.000111603
Del	chr4	183221644	183305286	182300491	182384133	0.000111603
Del	chr4	185246345	185254131	184325192	184332978	0.000111603
Del	chr4	185718727	186299656	184797573	185378502	0.000111603
Amp	chr1	189718875	190299986	189749745	190330856	0.000113057
Amp	chr1	190624727	190699313	190655597	190730183	0.000113057
Amp	chr1	191041732	191080491	191072602	191111361	0.000113057
Amp	chr1	191142115	191655945	191172985	191686815	0.000113057
Amp	chr1	191664314	191780496	191695184	191811366	0.000113057
Del	chr9	18125921	18230591	18125923	18230593	0.000120842
Del	chr9	18275954	18277618	18275956	18277620	0.000120842
Del	chr9	18292383	18295326	18292385	18295328	0.000120842
Del	chr9	18371916	18374849	18371918	18374851	0.000120842
Del	chr9	18993154	19027880	18993156	19027882	0.000120842
Del	chr9	19058106	19106587	19058108	19106589	0.000120842
Del	chr9	19410755	19424126	19410757	19424128	0.000120842
Del	chr9	19430541	19438447	19430543	19438449	0.000120842
Del	chr9	19445095	19466890	19445097	19466892	0.000120842
Del	chr9	19842235	20005048	19842237	20005050	0.000120842
Del	chr9	20270393	20270743	20270395	20270745	0.000120842
Del	chr9	20372798	20648623	20372800	20648624	0.000120842
Del	chr9	24464462	24756027	24464464	24756029	0.000120842
Del	chr9	24764086	24772266	24764088	24772268	0.000120842
Del	chr9	24863189	24869056	24863191	24869058	0.000120842
Del	chr9	24958736	24981792	24958738	24981794	0.000120842
Del	chr9	25038591	25047346	25038593	25047348	0.000120842
Amp	chr3	9401743	9449242	9360059	9407558	0.000127677
Amp	chr3	9960578	10124444	9918894	10082760	0.000127677
Amp	chr3	10146036	10179116	10104352	10137432	0.000127677
Amp	chr3	10695666	10719543	10653981	10677858	0.000127677
Amp	chr3	10801693	10986153	10760008	10944467	0.000127677
Amp	chr3	11045020	11074013	11003334	11032327	0.000127677
Amp	chr3	11213172	11293061	11171486	11251375	0.000127677
Amp	chr3	11380590	11593013	11339116	11551539	0.000127677
Amp	chr3	13217582	13218281	13176082	13176781	0.000127677
Amp	chr3	159598485	159678906	159880696	159961118	0.000127677
Amp	chr3	160362127	160472453	160644339	160754665	0.000127677
Amp	chr3	160875766	160958120	161157978	161240332	0.000127677
Amp	chr3	161552167	161635366	161834379	161917578	0.000127677
Amp	chr3	162439195	162879193	162721407	163161405	0.000127677
Amp	chr3	162895239	162945549	163177451	163227761	0.000127677
Amp	chr3	163156761	163339837	163438973	163622049	0.000127677
Amp	chr3	163361926	163587458	163644138	163869670	0.000127677
Amp	chr3	163715812	163716845	163998024	163999057	0.000127677
Amp	chr3	174669007	174699255	174951217	174981465	0.000127677
Amp	chr3	174771347	174811690	175053557	175093900	0.000127677
Amp	chr3	180264743	180266165	180546955	180548377	0.000127677
Amp	chr3	185313447	185390229	185595659	185672441	0.000127677
Amp	chr3	186632868	187123036	186915079	187405248	0.000127677
Amp	chr3	187123622	187180599	187405834	187462811	0.000127677
Amp	chr3	187735713	187818463	188017925	188100675	0.000127677
Amp	chr3	188550509	188560398	188832721	188842610	0.000127677
Amp	chr3	190702173	190722606	190984384	191004817	0.000127677
Amp	chr3	191323279	191371839	191605490	191654050	0.000127677
Amp	chr3	191372204	191851481	191654415	192133692	0.000127677
Amp	chr3	192363436	192375400	192645647	192657611	0.000127677
Amp	chr3	192485151	192611314	192767362	192893525	0.000127677
Del	chr5	55685276	55685356	56389449	56389529	0.000150799
Del	chr5	87313537	87430211	88017720	88134394	0.000150799
Del	chr5	87433253	88447510	88137436	89151693	0.000150799
Del	chr5	88450354	88815722	89154537	89519905	0.000150799
Del	chr5	90779867	90875726	91484050	91579909	0.000150799
Del	chr5	91072537	91294315	91776720	91998498	0.000150799
Del	chr5	91844074	91929281	92508367	92593574	0.000150799
Del	chr5	91936414	92126663	92600707	92790956	0.000150799
Del	chr5	92140032	92929446	92804325	93593740	0.000150799
Del	chr5	93606213	93756135	94270508	94420430	0.000150799
Del	chr5	93788753	93877076	94453048	94541371	0.000150799
Del	chr5	94070897	94157351	94735192	94821646	0.000150799
Del	chr5	95169411	95169503	95833707	95833799	0.000150799
Del	chr5	95601922	95754833	96266218	96419129	0.000150799
Del	chr5	95758110	95884775	96422406	96549071	0.000150799
Del	chr5	96024178	96024231	96688474	96688527	0.000150799
Del	chr5	96221426	96221889	96885722	96886185	0.000150799
Del	chr5	96386967	96387033	97051263	97051329	0.000150799
Del	chr5	96444760	96444894	97109056	97109190	0.000150799
Del	chr5	97855185	97879311	98519481	98543607	0.000150799
Del	chr5	98049859	98089585	98714155	98753881	0.000150799
Del	chr5	98101677	98402510	98765973	99066806	0.000150799
Del	chr5	98483320	99682103	99147616	100346399	0.000150799
Del	chr5	100084807	100978551	100749103	101642847	0.000150799
Del	chr5	101001971	101549305	101666267	102213601	0.000150799
Del	chr5	102016620	102018385	102680916	102682681	0.000150799
Del	chr5	102226191	102245309	102890487	102909605	0.000150799
Del	chr5	102481681	102504957	103145977	103169253	0.000150799
Del	chr5	102856632	102864523	103520931	103528822	0.000150799
Del	chr5	103161462	103170089	103825761	103834388	0.000150799
Del	chr5	103292669	103343597	103956968	104007896	0.000150799
Del	chr5	103353936	103440855	104018235	104105154	0.000150799
Del	chr5	103454757	103608940	104119056	104273239	0.000150799
Del	chr5	103614820	103675148	104279119	104339447	0.000150799
Del	chr5	103692715	103873644	104357014	104537943	0.000150799
Del	chr5	103878413	103952681	104542712	104616980	0.000150799
Del	chr5	103961296	103976475	104625595	104640774	0.000150799
Del	chr5	103980993	104323736	104645292	104988035	0.000150799
Del	chr5	104392671	104397368	105056970	105061667	0.000150799
Del	chr5	104405513	104425580	105069812	105089879	0.000150799
Del	chr5	104715108	104743550	105379407	105407849	0.000150799
Del	chr5	105386879	105389268	106051178	106053567	0.000150799
Del	chr5	105707273	105708115	106371572	106372414	0.000150799
Del	chr5	105795382	105795436	106459681	106459735	0.000150799
Del	chr5	105891160	105899538	106555459	106563837	0.000150799
Del	chr5	106363192	106373521	107027491	107037820	0.000150799
Del	chr5	106574196	106574215	107238495	107238514	0.000150799
Del	chr5	108356934	108359135	109021233	109023434	0.000150799
Del	chr5	108493645	108500424	109157944	109164723	0.000150799
Del	chr5	108683712	108685676	109348011	109349975	0.000150799
Del	chr5	109327087	109327850	109991386	109992149	0.000150799
Del	chr5	109402709	109649762	110067008	110314061	0.000150799
Del	chr5	110416686	110509264	111080988	111173566	0.000150799
Del	chr5	111115017	111166455	111779320	111830758	0.000150799
Del	chr5	111396678	111397028	112060981	112061331	0.000150799
Del	chr5	157134588	157146389	157707580	157719381	0.000150799
Del	chr5	157208539	157291691	157781531	157864683	0.000150799
Del	chr5	157380614	157523296	157953606	158096288	0.000150799
Del	chr5	157525661	157654985	158098653	158227977	0.000150799
Del	chr5	158103566	158176102	158676558	158749094	0.000150799
Del	chr5	158184103	158441176	158757095	159014168	0.000150799
Del	chr5	159979317	160029177	160552310	160602170	0.000150799
Amp	chr9	1592138	1592353	1592138	1592353	0.000163378
Amp	chr9	5302095	5581140	5302095	5581140	0.000163378
Amp	chr9	5611421	5677461	5611421	5677461	0.000163378
Amp	chr9	7055253	7547216	7055253	7547216	0.000163378
Amp	chr9	7550870	7636071	7550870	7636071	0.000163378
Amp	chr9	7638377	8245496	7638377	8245496	0.000163378
Amp	chr9	8294052	9238929	8294052	9238929	0.000163378
Amp	chr9	35912171	35933323	35912174	35933326	0.000163378
Amp	chr9	36263824	36428991	36263827	36428994	0.000163378
Amp	chr9	36526932	36531606	36526935	36531609	0.000163378
Del	chr16	677854	2248437	627854	2198436	0.000195644
Del	chr16	5077452	5159480	5027451	5109479	0.000195644
Del	chr16	5227803	5246930	5177802	5196929	0.000195644
Del	chr16	5270834	5271209	5220833	5221208	0.000195644
Del	chr6	93347509	93348842	92637791	92639124	0.000203237
Del	chr6	94028997	94029041	93319279	93319323	0.000203237
Del	chr6	94068498	94146969	93358780	93437251	0.000203237
Del	chr6	96554687	96802812	96106811	96354936	0.000203237
Del	chr6	97205209	97323810	96757333	96875934	0.000203237
Del	chr6	97633136	98015940	97185260	97568064	0.000203237
Del	chr6	98311541	98397121	97863665	97949245	0.000203237
Del	chr6	98499619	98636375	98051743	98188499	0.000203237
Del	chr6	98641766	100110728	98193890	99662852	0.000203237
Del	chr6	100716768	100776349	100268892	100328473	0.000203237
Del	chr6	100808932	100905141	100361056	100457265	0.000203237
Del	chr6	103187102	103255824	102739227	102807949	0.000203237
Del	chr6	106875068	106909733	106427193	106461858	0.000203237
Del	chr6	117975228	118521478	117654065	118200315	0.000203237
Del	chr6	119216881	119262275	118895717	118941110	0.000203237
Del	chr6	119482457	119520347	119161292	119199182	0.000203237
Del	chr6	119769666	119806317	119448501	119485152	0.000203237
Del	chr6	119841070	119864299	119519905	119543134	0.000203237
Del	chr6	119886328	120040428	119565163	119719274	0.000203237
Del	chr6	152306767	152310394	151985632	151989259	0.000203237
Del	chr6	153529008	153530447	153207873	153209312	0.000203237
Del	chr6	153878774	153881380	153557639	153560245	0.000203237
Del	chr6	153893277	154127521	153572142	153806386	0.000203237
Del	chr6	154181619	154197469	153860484	153876334	0.000203237
Del	chr6	159100966	159115973	158679934	158694941	0.000203237
Del	chr6	159183562	159299216	158762530	158878184	0.000203237
Del	chr6	160365778	160772900	159944746	160351868	0.000203237
Del	chr6	160775525	160907134	160354493	160486102	0.000203237
Del	chr6	160922784	161068546	160501752	160647514	0.000203237
Del	chr18	47364069	47471905	49837699	49945535	0.000257413
Del	chr18	47476950	47556671	49950580	50030301	0.000257413
Del	chr18	48124715	48303329	50598345	50776959	0.000257413
Del	chr18	50860752	50951354	53334382	53424984	0.000257413
Del	chr18	50962006	50998348	53435636	53471978	0.000257413
Del	chr18	51003927	51104480	53477557	53578110	0.000257413
Del	chr18	51125473	52003106	53599103	54476736	0.000257413
Del	chr18	52023411	52025643	54497041	54499273	0.000257413
Del	chr18	52391574	52393744	54724343	54726513	0.000257413
Del	chr18	52498776	52861966	54831545	55194735	0.000257413
Del	chr18	53643467	53643688	55976236	55976457	0.000257413
Del	chr18	53949774	54226780	56282543	56559549	0.000257413
Del	chr18	54598872	54626576	56931641	56959345	0.000257413
Del	chr18	54627183	54710454	56959952	57043223	0.000257413
Del	chr18	54984874	55193095	57317643	57525863	0.000257413
Del	chr18	55200943	55479671	57533711	57812439	0.000257413
Del	chr18	55484861	55576978	57817629	57909746	0.000257413
Del	chr18	55581707	55680457	57914475	58013225	0.000257413
Del	chr18	55688243	55793087	58021011	58125855	0.000257413
Del	chr18	56017523	56120591	58350291	58453359	0.000257413
Del	chr18	56133651	56135390	58466419	58468158	0.000257413
Del	chr18	56204768	56247600	58537536	58580368	0.000257413
Del	chr18	57343009	57343257	59675777	59676025	0.000257413
Del	chr18	57734857	57748255	60067625	60081023	0.000257413
Del	chr18	57776435	57828364	60109203	60161131	0.000257413
Del	chr18	57873156	57873165	60205923	60205932	0.000257413
Del	chr18	58199388	58199581	60532155	60532348	0.000257413
Del	chr18	58317888	58914329	60650655	61247096	0.000257413
Del	chr18	71626605	71896469	73959370	74229234	0.000257413
Del	chr18	71901652	71982332	74234417	74315097	0.000257413
Del	chr18	72197047	72210228	74529812	74542993	0.000257413
Del	chr18	72213072	72238730	74545837	74571495	0.000257413
Del	chr18	72245531	72281677	74578296	74614441	0.000257413
Del	chr18	72563825	72816432	74851869	75104476	0.000257413
Del	chr13	39226140	39246643	38652003	38672506	0.000288493
Del	chr13	53791608	53816328	53217473	53242193	0.000288493
Del	chr13	54251240	54539004	53677105	53964869	0.000288493
Del	chr13	55137589	55846240	54563454	55272105	0.000288493
Del	chr13	57182642	57253775	56608508	56679641	0.000288493
Del	chr13	57446736	57447370	56872602	56873236	0.000288493
Amp	chr2	29898623	30351763	29675757	30128897	0.000299065
Amp	chr2	31824254	31978893	31599185	31753824	0.000299065
Amp	chr2	32185106	32249731	31960037	32024662	0.000299065
Amp	chr2	33333962	33664350	33108895	33439283	0.000299065
Amp	chr2	45629048	45774457	45401909	45547318	0.000299065
Amp	chr2	65406299	65422799	65179165	65195665	0.000299065
Amp	chr2	65435116	65546879	65207982	65319745	0.000299065
Amp	chr2	65570749	65595586	65343615	65368452	0.000299065
Amp	chr2	65619025	65758552	65391891	65531418	0.000299065
Amp	chr2	66325776	67306281	66098642	67079149	0.000299065
Amp	chr2	68672721	68908150	68445589	68681018	0.000299065
Amp	chr2	71677227	71982455	71450097	71755325	0.000299065
Amp	chr2	71992549	72319570	71765419	72092440	0.000299065
Amp	chr2	72547563	72766714	72320434	72539585	0.000299065
Amp	chr2	72976880	73051636	72749751	72824507	0.000299065
Amp	chr2	73093326	73275347	72866197	73048218	0.000299065
Amp	chr2	73282666	73284572	73055537	73057443	0.000299065
Amp	chr2	73491740	74146977	73264612	73919850	0.000299065
Del	chr10	87185011	87263326	85425255	85503569	0.000308999
Del	chr10	88239509	88239586	86479752	86479829	0.000308999
Del	chr10	88421571	88693512	86661814	86933755	0.000308999
Del	chr10	88708354	88859356	86948597	87099599	0.000308999
Del	chr10	119022376	119098898	117262865	117339387	0.000308999
Del	chr10	119111483	119207027	117351972	117447516	0.000308999
Del	chr10	119212229	119555062	117452718	117795551	0.000308999
Del	chr10	119565538	120031074	117806027	118271562	0.000308999
Del	chr10	120034243	120099614	118274731	118340102	0.000308999
Del	chr10	120106387	120252105	118346875	118492593	0.000308999
Del	chr10	120252950	120291594	118493438	118532082	0.000308999
Del	chr10	120295149	120312191	118535637	118552679	0.000308999
Del	chr10	120327457	120568325	118567945	118808813	0.000308999
Del	chr10	120570830	120585115	118811318	118825603	0.000308999
Del	chr10	120588262	120632810	118828750	118873298	0.000308999
Del	chr10	121075294	121075638	119315782	119316126	0.000308999
Del	chr10	121381964	121382455	119622452	119622943	0.000308999
Del	chr10	121419309	121419487	119659797	119659975	0.000308999
Del	chr10	121492871	121570638	119733359	119811126	0.000308999
Del	chr10	121619292	121879873	119859780	120120361	0.000308999
Del	chr10	121880337	122214603	120120825	120455091	0.000308999
Del	chr10	122218170	122738551	120458658	120979038	0.000308999
Del	chr10	123542613	123589267	121783098	121829752	0.000308999
Del	chr10	124848065	124916708	123088549	123157192	0.000308999
Del	chr10	124923055	124939028	123163539	123179512	0.000308999
Del	chr10	127191094	127256215	125502525	125567646	0.000308999
Del	chr10	127261800	127482950	125573231	125794381	0.000308999
Del	chr10	127538851	127861938	125850282	126173369	0.000308999
Del	chr10	128127163	128127580	126438594	126439011	0.000308999
Del	chr10	128172291	128470930	126483722	126782361	0.000308999
Del	chr10	128476069	128523864	126787500	126835295	0.000308999
Del	chr10	130150738	130221371	128352474	128423107	0.000308999
Del	chr10	130262934	130262961	128464670	128464697	0.000308999
Del	chr10	130635016	130677838	128836752	128879574	0.000308999
Del	chr10	130679321	130762472	128881057	128964208	0.000308999
Del	chr10	132181267	132908468	130383003	131110205	0.000308999
Del	chr10	133823990	133868904	132010486	132055400	0.000308999
Del	chr10	133870799	134137455	132057295	132323951	0.000308999
Del	chr10	134199587	134213897	132386083	132400393	0.000308999
Del	chr10	134254935	134349315	132441431	132535811	0.000308999
Del	chr10	134357970	134399126	132544466	132585622	0.000308999
Del	chr10	134406992	134560811	132593488	132747307	0.000308999
Del	chr10	134868453	135056464	133054949	133242960	0.000308999
Del	chr10	135068670	135076596	133255166	133263092	0.000308999
Del	chr9	17721988	17779595	17721990	17779597	0.000317983
Del	chr9	17819381	17819730	17819383	17819732	0.000317983
Del	chr9	17932013	17985592	17932015	17985594	0.000317983
Del	chr9	18100508	18119270	18100510	18119272	0.000317983
Del	chr9	18231837	18275839	18231839	18275841	0.000317983
Del	chr9	18279176	18292118	18279178	18292120	0.000317983
Del	chr9	18299253	18325781	18299255	18325783	0.000317983
Del	chr9	18346065	18346392	18346067	18346394	0.000317983
Del	chr9	18354204	18367074	18354206	18367076	0.000317983
Del	chr9	18380910	18420530	18380912	18420532	0.000317983
Del	chr9	18779706	18779938	18779708	18779940	0.000317983
Del	chr9	18986580	18991107	18986582	18991109	0.000317983
Del	chr9	19029675	19055965	19029677	19055967	0.000317983
Del	chr9	19108487	19181925	19108489	19181927	0.000317983
Del	chr9	19261801	19346941	19261803	19346943	0.000317983
Del	chr9	19382384	19410355	19382386	19410357	0.000317983
Del	chr9	19441936	19443516	19441938	19443518	0.000317983
Del	chr9	19468696	19473612	19468698	19473614	0.000317983
Del	chr9	19508885	19638327	19508887	19638329	0.000317983
Del	chr9	19828904	19832462	19828906	19832464	0.000317983
Del	chr9	20005448	20060566	20005450	20060568	0.000317983
Del	chr9	20178680	20269301	20178682	20269303	0.000317983
Del	chr9	20275354	20369747	20275356	20369749	0.000317983
Del	chr9	24757755	24759450	24757757	24759452	0.000317983
Del	chr9	24772803	24862845	24772805	24862847	0.000317983
Del	chr9	24873962	24899016	24873964	24899018	0.000317983
Del	chr9	24934491	24934859	24934493	24934861	0.000317983
Del	chr9	24947823	24953447	24947825	24953449	0.000317983
Del	chr9	24982125	25006671	24982127	25006673	0.000317983
Del	chr9	25049702	25080772	25049704	25080774	0.000317983
Del	chr3	40864358	41027883	40822867	40986392	0.0003412
Del	chr3	41102628	41103165	41061137	41061674	0.0003412
Del	chr3	41244068	41244083	41202577	41202592	0.0003412
Del	chr3	41261234	41261392	41219743	41219901	0.0003412
Del	chr3	41349977	41354532	41308486	41313041	0.0003412
Del	chr3	41732268	41733333	41690776	41691841	0.0003412
Del	chr3	41795978	41914188	41754486	41872696	0.0003412
Del	chr3	42217863	42356679	42176371	42315187	0.0003412
Del	chr3	42360106	42538514	42318614	42497022	0.0003412
Del	chr3	42545183	42553095	42503691	42511603	0.0003412
Del	chr3	42557186	42843624	42515694	42802132	0.0003412
Del	chr3	85490787	85638391	85441637	85589241	0.0003412
Del	chr3	85652380	85686099	85603230	85636949	0.0003412
Del	chr3	86265202	86265815	86216052	86216665	0.0003412
Del	chr3	86486225	86490265	86437075	86441115	0.0003412
Del	chr3	86527391	86533120	86478241	86483970	0.0003412
Del	chr3	86607698	87164066	86558548	87114916	0.0003412
Del	chr3	87174053	87175298	87124903	87126148	0.0003412
Del	chr3	87295271	87445107	87246121	87395957	0.0003412
Del	chr3	87466305	87630433	87417155	87581283	0.0003412
Amp	chr12	2060580	2398680	1951414	2289514	0.000341947
Amp	chr12	2791084	2876543	2681918	2767377	0.000341947
Amp	chr12	2880322	3096134	2771156	2986968	0.000341947
Amp	chr12	3332285	3467828	3223119	3358662	0.000341947
Amp	chr12	3780337	3789949	3671171	3680783	0.000341947
Amp	chr12	6426188	6446240	6317022	6337074	0.000341947
Amp	chr12	6505469	6515379	6396303	6406213	0.000341947
Amp	chr12	25410075	25613802	25257141	25460868	0.000341947
Amp	chr12	67546296	67578077	67152516	67184297	0.000341947
Amp	chr12	67783108	68015373	67389328	67621593	0.000341947
Amp	chr12	68192121	68228709	67798341	67834929	0.000341947
Amp	chr12	68267602	68272398	67873822	67878618	0.000341947
Amp	chr12	68293351	68293474	67899571	67899694	0.000341947
Amp	chr12	68384993	68410906	67991213	68017126	0.000341947
Amp	chr12	68626917	68669247	68233137	68275467	0.000341947
Amp	chr12	68672285	68739720	68278505	68345940	0.000341947
Amp	chr12	70782854	70821092	70389074	70427312	0.000341947
Del	chr5	55651058	55677901	56355231	56382074	0.000343944
Del	chr5	55687504	55691050	56391677	56395223	0.000343944
Del	chr5	90878758	90901337	91582941	91605520	0.000343944
Del	chr5	90950796	91066839	91654979	91771022	0.000343944
Del	chr5	93966749	94069338	94631044	94733633	0.000343944
Del	chr5	94166443	94247059	94830738	94911354	0.000343944
Del	chr5	94304257	94323376	94968553	94987672	0.000343944
Del	chr5	94326803	95028846	94991099	95693142	0.000343944
Del	chr5	95143681	95168838	95807977	95833134	0.000343944
Del	chr5	95169999	95597234	95834295	96261530	0.000343944
Del	chr5	95887245	96023684	96551541	96687980	0.000343944
Del	chr5	96025249	96219253	96689545	96883549	0.000343944
Del	chr5	96222020	96386868	96886316	97051164	0.000343944
Del	chr5	96387928	96441465	97052224	97105761	0.000343944
Del	chr5	96448173	96471686	97112469	97135982	0.000343944
Del	chr5	96655291	96826134	97319587	97490430	0.000343944
Del	chr5	97343931	97374425	98008227	98038721	0.000343944
Del	chr5	97428940	97428954	98093236	98093250	0.000343944
Del	chr5	97455700	97463408	98119996	98127704	0.000343944
Del	chr5	97598353	97855009	98262649	98519305	0.000343944
Del	chr5	97879512	98046436	98543808	98710732	0.000343944
Del	chr5	101552955	101819981	102217251	102484277	0.000343944
Del	chr5	101966589	102005038	102630885	102669334	0.000343944
Del	chr5	102035777	102225020	102700073	102889316	0.000343944
Del	chr5	102245969	102468599	102910265	103132895	0.000343944
Del	chr5	102512021	102853825	103176319	103518124	0.000343944
Del	chr5	102867037	103160593	103531336	103824892	0.000343944
Del	chr5	103172173	103283967	103836472	103948266	0.000343944
Del	chr5	104324197	104391972	104988496	105056271	0.000343944
Del	chr5	104427063	104706453	105091362	105370752	0.000343944
Del	chr5	104746959	105385709	105411258	106050008	0.000343944
Del	chr5	105390029	105702335	106054328	106366634	0.000343944
Del	chr5	105708766	105794451	106373065	106458750	0.000343944
Del	chr5	105801831	105888769	106466130	106553068	0.000343944
Del	chr5	105902276	106361340	106566575	107025639	0.000343944
Del	chr5	106373854	106572097	107038153	107236396	0.000343944
Del	chr5	106574219	106657015	107238518	107321314	0.000343944
Del	chr5	106702473	106757399	107366772	107421698	0.000343944
Del	chr5	107948040	108310673	108612339	108974972	0.000343944
Del	chr5	108321827	108351960	108986126	109016259	0.000343944
Del	chr5	108364699	108483921	109028998	109148220	0.000343944
Del	chr5	108500455	108683248	109164754	109347547	0.000343944
Del	chr5	108692243	109326967	109356542	109991266	0.000343944
Del	chr5	109329041	109400879	109993340	110065178	0.000343944
Del	chr5	111166977	111396300	111831280	112060603	0.000343944
Del	chr5	111398066	111727209	112062369	112391512	0.000343944
Del	chr5	111941838	111943552	112606141	112607855	0.000343944
Del	chr5	112077612	112077681	112741915	112741984	0.000343944
Del	chr5	112161770	112161785	112826073	112826088	0.000343944
Del	chr5	112285834	112307788	112950137	112972091	0.000343944
Del	chr5	156264032	156431136	156837021	157004125	0.000343944
Del	chr5	156475398	157133759	157048387	157706751	0.000343944
Del	chr5	157149432	157207281	157722424	157780273	0.000343944
Del	chr5	157293727	157379187	157866719	157952179	0.000343944
Amp	chr10	22320193	22641914	22031264	22352985	0.000344686
Amp	chr10	24447738	24447877	24158809	24158948	0.000344686
Amp	chr10	24548718	25133720	24259789	24844791	0.000344686
Amp	chr10	25624845	25655815	25335916	25366886	0.000344686
Amp	chr10	25670435	25742104	25381506	25453175	0.000344686
Amp	chr10	25780207	25780227	25491278	25491298	0.000344686
Amp	chr10	28604362	28606743	28315433	28317814	0.000344686
Amp	chr10	29352961	29952718	29064032	29663789	0.000344686
Amp	chr10	32693839	32693853	32404911	32404925	0.000344686
Amp	chr10	32967578	33145464	32678650	32856536	0.000344686
Amp	chr10	33386244	33582828	33097316	33293900	0.000344686
Amp	chr10	34613771	34632470	34324843	34343542	0.000344686
Amp	chr10	34685741	34771801	34396813	34482873	0.000344686
Amp	chr10	35822780	35870714	35533852	35581786	0.000344686
Amp	chr10	35874895	36067229	35585967	35778301	0.000344686
Amp	chr10	36166899	36391304	35877971	36102376	0.000344686
Amp	chr10	37942744	38101440	37653816	37812512	0.000344686
Amp	chr10	38120863	38162329	37831935	37873401	0.000344686
Amp	chr10	38918993	38965366	38625862	38672235	0.000344686
Amp	chr10	39000045	39063635	38706914	38770504	0.000344686
Del	chr19	7150069	7168933	7150058	7168922	0.000345852
Del	chr19	7222271	7300055	7222260	7300044	0.000345852
Del	chr19	7561723	8072931	7496837	8008047	0.000345852
Amp	chr4	1588665	1629704	1586938	1627977	0.000362926
Amp	chr4	2157080	2182282	2155353	2180555	0.000362926
Amp	chr4	2335396	2424242	2333669	2422515	0.000362926
Amp	chr4	2436697	2471802	2434970	2470075	0.000362926
Amp	chr4	2505606	2520861	2503879	2519134	0.000362926
Amp	chr4	72944883	73122318	72079166	72256601	0.000362926
Amp	chr4	73150789	73158628	72285072	72292911	0.000362926
Amp	chr4	73234042	73279209	72368325	72413492	0.000362926
Amp	chr4	73292212	73310326	72426495	72444609	0.000362926
Amp	chr4	73637255	73676061	72771538	72810344	0.000362926
Amp	chr4	74874935	75001519	74009218	74135802	0.000362926
Amp	chr4	76030607	76593995	75105397	75668811	0.000362926
Amp	chr4	77109438	77413101	76188285	76491948	0.000362926
Amp	chr4	77766758	77883554	76845605	76962401	0.000362926
Amp	chr4	78077374	78162603	77156221	77241450	0.000362926
Amp	chr8	66532253	66533399	65620018	65621164	0.000370968
Amp	chr8	71182529	71216359	70270294	70304124	0.000370968
Amp	chr8	71905541	72133911	70993306	71221676	0.000370968
Amp	chr8	73352193	73743176	72439958	72830941	0.000370968
Amp	chr8	74108610	74360841	73196375	73448606	0.000370968
Amp	chr8	74545550	74564013	73633315	73651778	0.000370968
Amp	chr8	75126347	75160992	74214112	74248757	0.000370968
Amp	chr8	75245155	75281627	74332920	74369392	0.000370968
Amp	chr8	79312048	79334842	78399813	78422607	0.000370968
Amp	chr8	79680133	79686763	78767898	78774528	0.000370968
Amp	chr3	9127355	9150945	9085671	9109261	0.000375539
Amp	chr3	9340256	9401533	9298572	9359849	0.000375539
Amp	chr3	9451714	9735908	9410030	9694224	0.000375539
Amp	chr3	9774990	9960293	9733306	9918609	0.000375539
Amp	chr3	10187301	10308192	10145617	10266508	0.000375539
Amp	chr3	10308772	10695263	10267088	10653578	0.000375539
Amp	chr3	10722393	10730846	10680708	10689161	0.000375539
Amp	chr3	10759335	10801251	10717650	10759566	0.000375539
Amp	chr3	11076597	11211338	11034911	11169652	0.000375539
Amp	chr3	11301804	11376559	11260118	11335085	0.000375539
Amp	chr3	13219991	13266218	13178491	13224718	0.000375539
Amp	chr3	159572120	159594286	159854331	159876497	0.000375539
Amp	chr3	159689218	159692776	159971430	159974988	0.000375539
Amp	chr3	159770135	160362003	160052348	160644215	0.000375539
Amp	chr3	160479974	160873395	160762186	161155607	0.000375539
Amp	chr3	161411062	161552074	161693274	161834286	0.000375539
Amp	chr3	161635741	162182178	161917953	162464390	0.000375539
Amp	chr3	162268642	162437811	162550854	162720023	0.000375539
Amp	chr3	163347630	163350596	163629842	163632808	0.000375539
Amp	chr3	174701132	174720531	174983342	175002741	0.000375539
Amp	chr3	174740389	174770655	175022599	175052865	0.000375539
Amp	chr3	187123093	187123388	187405305	187405600	0.000375539
Amp	chr3	187825714	187916895	188107926	188199107	0.000375539
Amp	chr3	188420154	188547151	188702366	188829363	0.000375539
Amp	chr3	189232595	189232615	189514806	189514826	0.000375539
Amp	chr3	190723732	190916159	191005943	191198370	0.000375539
Amp	chr3	191284700	191320988	191566911	191603199	0.000375539
Amp	chr3	191372038	191372176	191654249	191654387	0.000375539
Amp	chr3	191853836	191894727	192136047	192176938	0.000375539
Amp	chr3	192020300	192359833	192302511	192642044	0.000375539
Amp	chr3	192475259	192475293	192757470	192757504	0.000375539
Del	chr15	26037425	26037885	25792278	25792738	0.000443394
Del	chr15	27872235	27876795	27627089	27631649	0.000443394
Del	chr15	28462896	28560816	28217750	28315670	0.000443394
Del	chr15	31170290	31251781	30878087	30959578	0.000443394
Del	chr15	31259621	31289398	30967418	30997195	0.000443394
Del	chr15	31290447	31351455	30998244	31059252	0.000443394
Del	chr15	31429951	31537376	31137748	31245173	0.000443394
Del	chr15	31538187	31956620	31245984	31664417	0.000443394
Del	chr15	33072151	33121461	32779950	32829260	0.000443394
Del	chr15	36895605	36901560	36603404	36609359	0.000443394
Del	chr15	36919919	36930140	36627718	36637939	0.000443394
Del	chr15	38465813	38468627	38173612	38176426	0.000443394
Del	chr15	39370374	39470305	39078173	39178104	0.000443394
Del	chr15	39627146	39650572	39334945	39358371	0.000443394
Del	chr15	40053630	40058092	39761429	39765891	0.000443394
Del	chr15	40146728	40275496	39854527	39983295	0.000443394
Del	chr15	40281684	40487155	39989483	40194954	0.000443394
Del	chr15	40492692	40510316	40200491	40218115	0.000443394
Del	chr15	40519077	40643018	40226876	40350817	0.000443394
Del	chr15	40645879	40885757	40353678	40593559	0.000443394
Amp	chr13	73681716	73692790	73107579	73118653	0.000487139
Amp	chr13	73770218	73779179	73196081	73205042	0.000487139
Amp	chr13	73798341	73801729	73224204	73227592	0.000487139
Amp	chr13	98947403	98960444	98295149	98308190	0.000487139
Amp	chr13	100606001	100911147	99953747	100258893	0.000487139
Amp	chr13	101135302	101274724	100483048	100622470	0.000487139
Amp	chr13	102057623	102113468	101405272	101461117	0.000487139
Amp	chr13	102447908	102653933	101795558	102001583	0.000487139
Amp	chr13	102665842	102677643	102013492	102025293	0.000487139
Amp	chr13	102681248	102685598	102028898	102033248	0.000487139
Amp	chr13	103576289	103599053	102923939	102946703	0.000487139
Amp	chr13	103881137	104121103	103228787	103468753	0.000487139
Amp	chr13	104476484	104487370	103824134	103835020	0.000487139
Amp	chr13	104672517	104714446	104020167	104062096	0.000487139
Amp	chr13	104718039	104940294	104065689	104287944	0.000487139
Amp	chr13	105050420	105383524	104398070	104731173	0.000487139
Amp	chr13	105519680	105756925	104867329	105104574	0.000487139
Amp	chr13	105764118	106430684	105111767	105778335	0.000487139
Amp	chr13	107026546	107172859	106374198	106520511	0.000487139
Amp	chr13	107259486	107259524	106607138	106607176	0.000487139
Amp	chr13	107325984	107491451	106673636	106839103	0.000487139
Amp	chr13	107497521	107613870	106845173	106961522	0.000487139
Amp	chr13	108355498	108356329	107703150	107703981	0.000487139
Amp	chr13	108609090	108633879	107956742	107981531	0.000487139
Amp	chr13	108881089	108881183	108228741	108228835	0.000487139
Amp	chr13	109352751	109377039	108700403	108724691	0.000487139
Amp	chr13	109562741	109726246	108910393	109073898	0.000487139
Amp	chr13	112505865	112857665	111851551	112203351	0.000487139
Amp	chr13	112879100	112879410	112224786	112225096	0.000487139
Amp	chr13	112956479	112967324	112302165	112313010	0.000487139
Amp	chr13	114981954	114987458	114216479	114221983	0.000487139
Amp	chr22	25208356	25319244	24812389	24923277	0.000516356
Amp	chr22	25350087	25434504	24954120	25038537	0.000516356
Amp	chr22	25593581	26008103	25197614	25612136	0.000516356
Amp	chr22	29514303	29526197	29118315	29130209	0.000516356
Amp	chr22	30597135	30649191	30201146	30253202	0.000516356
Amp	chr22	30674748	30888705	30278759	30492718	0.000516356
Amp	chr22	30919129	30948492	30523142	30552505	0.000516356
Amp	chr12	1879680	1944819	1770514	1835653	0.000599053
Amp	chr12	1987245	2058817	1878079	1949651	0.000599053
Amp	chr12	2401387	2434778	2292221	2325612	0.000599053
Amp	chr12	2691589	2790091	2582423	2680925	0.000599053
Amp	chr12	2877424	2878316	2768258	2769150	0.000599053
Amp	chr12	3260958	3261559	3151792	3152393	0.000599053
Amp	chr12	3791143	4198606	3681977	4089440	0.000599053
Amp	chr12	5145508	5145777	5036342	5036611	0.000599053
Amp	chr12	5158567	5275540	5049401	5166374	0.000599053
Amp	chr12	5563509	5590464	5454343	5481298	0.000599053
Amp	chr12	5700796	6049784	5591630	5940618	0.000599053
Amp	chr12	6195527	6417100	6086361	6307934	0.000599053
Amp	chr12	6446777	6504188	6337611	6395022	0.000599053
Amp	chr12	6515619	6721425	6406453	6612259	0.000599053
Amp	chr12	6801129	6952099	6691963	6842935	0.000599053
Amp	chr12	25296853	25319537	25143919	25166603	0.000599053
Amp	chr12	25330451	25370539	25177517	25217605	0.000599053
Amp	chr12	25371462	25377692	25218528	25224758	0.000599053
Amp	chr12	25378408	25402069	25225474	25249135	0.000599053
Amp	chr12	25404604	25404761	25251670	25251827	0.000599053
Amp	chr12	25613863	25743315	25460929	25590381	0.000599053
Amp	chr12	67483974	67543509	67090194	67149729	0.000599053
Amp	chr12	68020091	68037109	67626311	67643329	0.000599053
Amp	chr12	68057438	68190229	67663658	67796449	0.000599053
Amp	chr12	68669257	68670718	68275477	68276938	0.000599053
Amp	chr12	70821344	70821933	70427564	70428153	0.000599053
Amp	chr7	16766827	16814353	16727202	16774728	0.000623413
Amp	chr7	16881905	16883410	16842281	16843786	0.000623413
Amp	chr7	17983297	18230071	17943674	18190448	0.000623413
Amp	chr7	54808323	55088415	54740630	55020722	0.000623413
Amp	chr7	55090870	55115716	55023177	55048023	0.000623413
Amp	chr7	55123458	55395035	55055765	55327342	0.000623413
Del	chr11	31295412	31452191	31273865	31430644	0.000672416
Del	chr11	31478571	31592991	31457024	31571444	0.000672416
Del	chr11	31597145	31627228	31575598	31605681	0.000672416
Del	chr11	31649493	31652600	31627946	31631053	0.000672416
Del	chr11	31657495	31679673	31635948	31658125	0.000672416
Del	chr11	31703182	31736229	31681634	31714681	0.000672416
Del	chr11	33510586	34002709	33489040	33981162	0.000672416
Del	chr11	36952421	37665650	36930871	37644100	0.000672416
Del	chr11	38379903	38527234	38358353	38505684	0.000672416
Del	chr11	38534519	38613283	38512969	38591733	0.000672416
Del	chr11	38632959	38701212	38611409	38679662	0.000672416
Del	chr11	39552362	39864352	39530812	39842802	0.000672416
Del	chr11	39867683	39909092	39846133	39887542	0.000672416
Del	chr11	39950063	39951708	39928513	39930158	0.000672416
Del	chr11	40336531	40337458	40314981	40315908	0.000672416
Del	chr11	40616238	40740594	40594688	40719044	0.000672416
Del	chr11	40812078	40866059	40790528	40844509	0.000672416
Del	chr11	41123136	41247044	41101586	41225494	0.000672416
Del	chr11	41310591	41331962	41289041	41310412	0.000672416
Del	chr11	41348349	41488003	41326799	41466453	0.000672416
Del	chr11	41496552	41528112	41475002	41506562	0.000672416
Del	chr11	41529282	41538625	41507732	41517075	0.000672416
Del	chr11	41544955	41596964	41523405	41575414	0.000672416
Del	chr11	42483699	42520431	42462149	42498881	0.000672416
Del	chr2	141647343	141665832	140889774	140908263	0.000712329
Del	chr2	141673991	141682161	140916422	140924592	0.000712329
Del	chr2	142101663	142143031	141344094	141385462	0.000712329
Del	chr2	202060820	202093395	201196097	201228672	0.000712329
Del	chr2	202214053	202276152	201349330	201411429	0.000712329
Del	chr2	202911548	202986369	202046825	202121646	0.000712329
Del	chr2	203194256	203203978	202329533	202339255	0.000712329
Del	chr2	203226047	203521282	202361324	202656559	0.000712329
Del	chr2	203685274	203938525	202820551	203073802	0.000712329
Del	chr15	25388267	25391004	25143120	25145857	0.000714583
Del	chr15	25436068	25436179	25190921	25191032	0.000714583
Del	chr15	25805413	25973246	25560266	25728099	0.000714583
Del	chr15	26054895	26054925	25809748	25809778	0.000714583
Del	chr15	27389621	27391724	27144474	27146577	0.000714583
Del	chr15	27496129	27871975	27250982	27626829	0.000714583
Del	chr15	27877098	28458830	27631952	28213684	0.000714583
Del	chr15	31352075	31428256	31059872	31136053	0.000714583
Del	chr15	31957065	32929864	31664862	32637663	0.000714583
Del	chr15	33043455	33071428	32751254	32779227	0.000714583
Del	chr15	33125483	33175116	32833282	32882915	0.000714583
Del	chr15	36040200	36042418	35747999	35750217	0.000714583
Del	chr15	36166400	36892544	35874199	36600343	0.000714583
Del	chr15	36903145	36909704	36610944	36617503	0.000714583
Del	chr15	36933183	36968291	36640982	36676090	0.000714583
Del	chr15	39036870	39057113	38744669	38764912	0.000714583
Del	chr15	39146147	39161381	38853946	38869180	0.000714583
Del	chr15	39212535	39370060	38920334	39077859	0.000714583
Del	chr15	39470708	39626403	39178507	39334202	0.000714583
Del	chr15	39651473	40048537	39359272	39756336	0.000714583
Del	chr15	40058493	40146512	39766292	39854311	0.000714583
Del	chr15	40279218	40281538	39987017	39989337	0.000714583
Del	chr15	40886553	40964710	40594355	40672512	0.000714583
Amp	chr11	66443568	66586204	66676097	66818733	0.000720426
Amp	chr11	66608991	66619804	66841520	66852333	0.000720426
Amp	chr11	75735434	75955539	76024390	76244495	0.000720426
Amp	chr11	76099869	76121711	76388825	76410667	0.000720426
Amp	chr11	76268792	76368327	76557748	76657283	0.000720426
Amp	chr11	80767801	80881472	81056758	81170429	0.000720426
Amp	chr11	80922755	80922877	81211712	81211834	0.000720426
Amp	chr11	80982262	81018687	81271219	81307644	0.000720426
Amp	chr11	81585392	81585850	81874350	81874808	0.000720426
Amp	chr11	102301960	102356081	102431229	102485350	0.000720426
Amp	chr11	102410028	102424333	102539297	102553602	0.000720426
Amp	chr11	102424802	102532607	102554071	102661876	0.000720426
Amp	chr9	1540026	1591333	1540026	1591333	0.000765814
Amp	chr9	1592554	1766892	1592554	1766892	0.000765814
Amp	chr9	1855513	1861139	1855513	1861139	0.000765814
Amp	chr9	3727380	4008586	3727380	4008586	0.000765814
Amp	chr9	4119707	4329354	4119707	4329354	0.000765814
Amp	chr9	5087087	5297563	5087087	5297563	0.000765814
Amp	chr9	5582406	5609844	5582406	5609844	0.000765814
Amp	chr9	5677627	7055236	5677627	7055236	0.000765814
Amp	chr9	7550454	7550636	7550454	7550636	0.000765814
Amp	chr9	7637023	7637392	7637023	7637392	0.000765814
Amp	chr9	9239154	9425231	9239154	9425231	0.000765814
Amp	chr9	10370611	10371980	10370611	10371980	0.000765814
Amp	chr9	35194067	35196349	35194070	35196352	0.000765814
Amp	chr9	35501892	35659280	35501895	35659283	0.000765814
Amp	chr9	35687196	35779571	35687199	35779574	0.000765814
Amp	chr9	35786312	35819300	35786315	35819303	0.000765814
Amp	chr9	35880772	35908488	35880775	35908491	0.000765814
Amp	chr9	35937611	36135424	35937614	36135427	0.000765814
Amp	chr9	36137798	36251858	36137801	36251861	0.000765814
Amp	chr9	36444439	36513544	36444442	36513547	0.000765814
Amp	chr9	36539042	36539264	36539045	36539267	0.000765814
Amp	chr9	36551978	36569094	36551981	36569097	0.000765814
Amp	chr8	63010263	63055991	62097704	62143432	0.000770046
Amp	chr8	66533626	66621299	65621391	65709064	0.000770046
Amp	chr8	71019203	71182178	70106968	70269943	0.000770046
Amp	chr8	72134666	72394991	71222431	71482756	0.000770046
Amp	chr8	72721784	72722534	71809549	71810299	0.000770046
Amp	chr8	72825963	73162269	71913728	72250034	0.000770046
Amp	chr8	73182389	73348453	72270154	72436218	0.000770046
Amp	chr8	73743348	74107483	72831113	73195248	0.000770046
Amp	chr8	75162119	75243411	74249884	74331176	0.000770046
Del	chr9	10035658	10055527	10035658	10055527	0.000782095
Del	chr9	15125715	15130658	15125717	15130660	0.000782095
Del	chr9	17459626	17471768	17459628	17471770	0.000782095
Del	chr9	17780243	17818646	17780245	17818648	0.000782095
Del	chr9	17819830	17837879	17819832	17837881	0.000782095
Del	chr9	17910432	17915658	17910434	17915660	0.000782095
Del	chr9	17926756	17929267	17926758	17929269	0.000782095
Del	chr9	17986155	18097781	17986157	18097783	0.000782095
Del	chr9	18326066	18345987	18326068	18345989	0.000782095
Del	chr9	18347720	18352315	18347722	18352317	0.000782095
Del	chr9	18425935	18779533	18425937	18779535	0.000782095
Del	chr9	18781128	18983875	18781130	18983877	0.000782095
Del	chr9	19189213	19261721	19189215	19261723	0.000782095
Del	chr9	19351532	19381656	19351534	19381658	0.000782095
Del	chr9	19474460	19499280	19474462	19499282	0.000782095
Del	chr9	19642427	19646677	19642429	19646679	0.000782095
Del	chr9	19760153	19828235	19760155	19828237	0.000782095
Del	chr9	20061257	20178381	20061259	20178383	0.000782095
Del	chr9	24901963	24934407	24901965	24934409	0.000782095
Del	chr9	24935108	24943774	24935110	24943776	0.000782095
Del	chr9	25010845	25036463	25010847	25036465	0.000782095
Del	chr9	25082731	25153537	25082733	25153539	0.000782095
Del	chr9	25181918	25251861	25181920	25251863	0.000782095
Del	chr9	25376936	25377209	25376938	25377211	0.000782095
Del	chr18	47243912	47361428	49717542	49835058	0.000796788
Del	chr18	47557445	47602373	50031075	50076003	0.000796788
Del	chr18	47606945	47641401	50080575	50115031	0.000796788
Del	chr18	47677840	48123761	50151470	50597391	0.000796788
Del	chr18	51114907	51124626	53588537	53598256	0.000796788
Del	chr18	52004179	52020815	54477809	54494445	0.000796788
Del	chr18	52264901	52290626	54597670	54623395	0.000796788
Del	chr18	52350369	52390080	54683138	54722849	0.000796788
Del	chr18	52394164	52497240	54726933	54830009	0.000796788
Del	chr18	52865275	52919698	55198044	55252467	0.000796788
Del	chr18	53596858	53642088	55929627	55974857	0.000796788
Del	chr18	53651096	53681630	55983865	56014399	0.000796788
Del	chr18	53801555	53948124	56134324	56280893	0.000796788
Del	chr18	54227138	54598051	56559907	56930820	0.000796788
Del	chr18	56120654	56129804	58453422	58462572	0.000796788
Del	chr18	56136115	56202120	58468883	58534888	0.000796788
Del	chr18	56251704	56384051	58584472	58716819	0.000796788
Del	chr18	56503649	56723196	58836417	59055964	0.000796788
Del	chr18	56726563	57337529	59059331	59670297	0.000796788
Del	chr18	57343597	57734835	59676365	60067603	0.000796788
Del	chr18	57751960	57775684	60084728	60108452	0.000796788
Del	chr18	57829807	57870179	60162574	60202946	0.000796788
Del	chr18	57873750	58197400	60206517	60530167	0.000796788
Del	chr18	58199740	58317555	60532507	60650322	0.000796788
Del	chr18	71986768	72189956	74319533	74522721	0.000796788
Del	chr18	72334328	72560366	74622366	74848410	0.000796788
Amp	chr19	29170706	29215148	28679799	28724241	0.000797472
Amp	chr19	33775868	33832285	33284962	33341379	0.000797472
Amp	chr19	33869175	33887160	33378269	33396254	0.000797472
Amp	chr19	34019755	34035562	33528849	33544656	0.000797472
Amp	chr19	34071403	34271079	33580497	33780174	0.000797472
Amp	chr19	34327429	34455857	33836524	33964952	0.000797472
Amp	chr19	34512751	34609226	34021846	34118321	0.000797472
Amp	chr19	34648541	34655059	34157636	34164154	0.000797472
Amp	chr19	34692587	34740148	34201682	34249243	0.000797472
Amp	chr19	35337765	35345875	34846861	34854971	0.000797472
Amp	chr19	36579308	36621643	36088406	36130741	0.000797472
Amp	chr19	36625587	36656239	36134685	36165337	0.000797472
Amp	chr19	36853492	36853596	36362590	36362694	0.000797472
Amp	chr19	36965076	37086645	36474174	36595743	0.000797472
Amp	chr19	40809954	40974883	40304047	40468976	0.000797472
Del	chr13	37462040	37464416	36887903	36890279	0.000942047
Del	chr13	53817816	54247555	53243681	53673420	0.000942047
Del	chr13	57256500	57437340	56682366	56863206	0.000942047
Del	chr13	57454073	57572786	56879939	56998652	0.000942047
Amp	chr2	32253853	33333871	32028784	33108804	0.00102426
Amp	chr2	33665030	34048330	33439963	33823263	0.00102426
Amp	chr2	36717620	36742369	36490477	36515226	0.00102426
Amp	chr2	36781484	37180207	36554341	36953064	0.00102426
Amp	chr2	38272432	38808500	38045289	38581358	0.00102426
Amp	chr2	39540753	39606083	39313612	39378942	0.00102426
Amp	chr2	39795870	39907377	39568730	39680237	0.00102426
Amp	chr2	40267417	40284930	40040277	40057790	0.00102426
Amp	chr2	41037836	41057779	40810696	40830639	0.00102426
Amp	chr2	41089876	41615490	40862736	41388350	0.00102426
Amp	chr2	41633212	41814174	41406072	41587034	0.00102426
Amp	chr2	41835431	42826152	41608291	42599012	0.00102426
Amp	chr2	43353467	43494990	43126328	43267851	0.00102426
Amp	chr2	44628170	45628527	44401031	45401388	0.00102426
Amp	chr2	65547366	65570307	65320232	65343173	0.00102426
Amp	chr2	65761798	66324319	65534664	66097185	0.00102426
Amp	chr2	74147627	75754265	73920500	75527139	0.00102426
Amp	chr2	75819396	76107276	75592270	75880150	0.00102426
Amp	chr2	76134021	76259715	75906895	76032589	0.00102426
Amp	chr2	76265186	76328947	76038060	76101821	0.00102426
Amp	chr2	76338479	76866133	76111353	76639007	0.00102426
Amp	chr2	76921104	76967644	76693978	76740518	0.00102426
Amp	chr2	78570233	78639176	78343107	78412050	0.00102426
Del	chr6	91061174	91061321	90351455	90351602	0.00111322
Del	chr6	93203719	93226047	92494001	92516329	0.00111322
Del	chr6	93244605	93334271	92534887	92624553	0.00111322
Del	chr6	93348991	94028482	92639273	93318764	0.00111322
Del	chr6	94029782	94063017	93320064	93353299	0.00111322
Del	chr6	96803892	97204663	96356016	96756787	0.00111322
Del	chr6	100797436	100802117	100349560	100354241	0.00111322
Del	chr6	118522411	118548258	118201248	118227095	0.00111322
Del	chr6	120056527	120059722	119735389	119738576	0.00111322
Del	chr6	151178234	151253415	150857098	150932279	0.00111322
Del	chr6	151452782	151453956	151131646	151132820	0.00111322
Del	chr6	151499758	151499807	151178623	151178672	0.00111322
Del	chr6	151866191	151908242	151545056	151587107	0.00111322
Del	chr6	152064838	152306752	151743703	151985617	0.00111322
Del	chr6	152310779	152393428	151989644	152072293	0.00111322
Del	chr6	152671444	152683312	152350309	152362177	0.00111322
Del	chr6	152810630	152810721	152489495	152489586	0.00111322
Del	chr6	152832084	152832110	152510949	152510975	0.00111322
Del	chr6	153282691	153284105	152961556	152962970	0.00111322
Del	chr6	153313460	153479616	152992325	153158481	0.00111322
Del	chr6	153490122	153527019	153168987	153205884	0.00111322
Del	chr6	153530882	153875899	153209747	153554764	0.00111322
Del	chr6	154128240	154180051	153807105	153858916	0.00111322
Del	chr6	159117144	159172854	158696112	158751822	0.00111322
Amp	chr20	33249198	33260245	34661394	34672441	0.00113692
Amp	chr20	33400474	33425812	34812671	34838009	0.00113692
Amp	chr20	33435161	33568858	34847358	34981055	0.00113692
Amp	chr20	33696047	33736188	35108244	35148385	0.00113692
Amp	chr20	33863633	33943142	35275830	35355339	0.00113692
Amp	chr20	34055507	34071969	35467682	35484144	0.00113692
Amp	chr10	25661718	25668778	25372789	25379849	0.00116853
Amp	chr10	33584131	33932617	33295203	33643689	0.00116853
Amp	chr10	34538563	34606590	34249635	34317662	0.00116853
Amp	chr10	34773707	35086637	34484779	34797709	0.00116853
Amp	chr10	35128524	35166627	34839596	34877699	0.00116853
Amp	chr10	35328088	35821559	35039160	35532631	0.00116853
Amp	chr10	36071555	36163334	35782627	35874406	0.00116853
Amp	chr10	36392445	36700944	36103517	36412016	0.00116853
Amp	chr10	36702640	36715353	36413712	36426425	0.00116853
Amp	chr10	36758905	36957047	36469977	36668119	0.00116853
Amp	chr10	37733381	37941418	37444453	37652490	0.00116853
Amp	chr17	26425584	26474039	28098558	28147013	0.00122025
Amp	chr17	27606703	27650948	29279685	29323930	0.00122025
Amp	chr17	27669015	27688854	29341997	29361836	0.00122025
Amp	chr17	57177662	57202284	59100301	59124923	0.00122025
Amp	chr17	57292826	57301396	59215465	59224035	0.00122025
Amp	chr17	57765174	57769198	59687813	59691837	0.00122025
Amp	chr17	57792448	57819810	59715087	59742449	0.00122025
Amp	chr17	57859131	57891172	59781770	59813811	0.00122025
Amp	chr17	77819820	77828802	79846021	79855003	0.00122025
Amp	chr17	77833916	77851318	79860117	79877519	0.00122025
Amp	chr17	77856615	77898934	79882816	79925135	0.00122025
Amp	chr17	78037144	78111877	80063345	80138078	0.00122025
Amp	chr17	78331754	78377230	80357954	80403430	0.00122025
Amp	chr17	80361546	80367353	82403670	82409477	0.00122025
Amp	chr17	80373500	80400755	82415624	82442879	0.00122025
Amp	chr17	80415914	80505809	82458038	82547933	0.00122025
Del	chr8	37131290	37480790	37273772	37623272	0.0012776
Del	chr3	40527095	40531136	40485604	40489645	0.00130571
Del	chr3	40652565	40864166	40611074	40822675	0.00130571
Del	chr3	41027929	41101434	40986438	41059943	0.00130571
Del	chr3	41103245	41243972	41061754	41202481	0.00130571
Del	chr3	41244410	41261221	41202919	41219730	0.00130571
Del	chr3	41261538	41349807	41220047	41308316	0.00130571
Del	chr3	41357832	41729576	41316341	41688084	0.00130571
Del	chr3	41734693	41795841	41693201	41754349	0.00130571
Del	chr3	41914858	42215569	41873366	42174077	0.00130571
Del	chr3	85688595	85741471	85639445	85692321	0.00130571
Del	chr3	86119577	86261525	86070427	86212375	0.00130571
Del	chr3	86270162	86481888	86221012	86432738	0.00130571
Del	chr3	86490535	86525058	86441385	86475908	0.00130571
Del	chr3	86534927	86604373	86485777	86555223	0.00130571
Del	chr3	87167927	87173984	87118777	87124834	0.00130571
Del	chr3	87175558	87290018	87126408	87240868	0.00130571
Del	chr3	87635147	87761841	87585997	87712691	0.00130571
Del	chr3	87783976	87784173	87734826	87735023	0.00130571
Del	chr3	88429474	88461973	88380324	88412823	0.00130571
Del	chr10	85177065	85403084	83417309	83643328	0.00144862
Del	chr10	85424102	85425929	83664346	83666173	0.00144862
Del	chr10	86866016	86867359	85106260	85107603	0.00144862
Del	chr10	87051401	87066935	85291645	85307179	0.00144862
Del	chr10	87153596	87183483	85393840	85423727	0.00144862
Del	chr10	88135695	88239351	86375938	86479594	0.00144862
Del	chr10	88240172	88420184	86480415	86660427	0.00144862
Del	chr10	120635622	121068198	118876110	119308686	0.00144862
Del	chr10	121077880	121239096	119318368	119479584	0.00144862
Del	chr10	121239473	121379764	119479961	119620252	0.00144862
Del	chr10	121385339	121404546	119625827	119645034	0.00144862
Del	chr10	121409124	121416576	119649612	119657064	0.00144862
Del	chr10	121423172	121491849	119663660	119732337	0.00144862
Del	chr10	122742331	123541866	120982818	121782351	0.00144862
Del	chr10	127862063	128122911	126173494	126434342	0.00144862
Del	chr10	128128786	128165461	126440217	126476892	0.00144862
Del	chr10	134216982	134252019	132403478	132438515	0.00144862
Del	chr10	134561207	134852047	132747703	133038543	0.00144862
Del	chr10	135079788	135126133	133266284	133312629	0.00144862
Amp	chr22	25154776	25205951	24758809	24809984	0.0014559
Amp	chr22	25326469	25346761	24930502	24950794	0.0014559
Amp	chr22	25434552	25588931	25038585	25192964	0.0014559
Amp	chr22	26016737	26148499	25620770	25752532	0.0014559
Amp	chr22	26150584	26292808	25754617	25896841	0.0014559
Amp	chr22	26296906	26405073	25900939	26009107	0.0014559
Amp	chr22	29494985	29513729	29098997	29117741	0.0014559
Amp	chr22	30586475	30594953	30190486	30198964	0.0014559
Amp	chr22	30950618	30953295	30554631	30557308	0.0014559
Amp	chr22	31049933	31152788	30653946	30756801	0.0014559
Amp	chr3	8601181	8601764	8559495	8560078	0.00164371
Amp	chr3	9092444	9126894	9050760	9085210	0.00164371
Amp	chr3	9156488	9339759	9114804	9298075	0.00164371
Amp	chr3	9736452	9771840	9694768	9730156	0.00164371
Amp	chr3	10731865	10757759	10690180	10716074	0.00164371
Amp	chr3	13267234	13295019	13225734	13253519	0.00164371
Amp	chr3	159093030	159215216	159375241	159497427	0.00164371
Amp	chr3	159413737	159551651	159695948	159833862	0.00164371
Amp	chr3	159557055	159569857	159839266	159852068	0.00164371
Amp	chr3	159696998	159765043	159979210	160047256	0.00164371
Amp	chr3	162182702	162266475	162464914	162548687	0.00164371
Amp	chr3	174720851	174737820	175003061	175020030	0.00164371
Amp	chr3	187919958	187954699	188202170	188236911	0.00164371
Amp	chr3	188337348	188419526	188619560	188701738	0.00164371
Amp	chr3	190920131	191284679	191202342	191566890	0.00164371
Amp	chr3	191895437	192020055	192177648	192302266	0.00164371
Amp	chr13	73675506	73676003	73101368	73101865	0.00166619
Amp	chr13	73700740	73717145	73126603	73143008	0.00166619
Amp	chr13	73734280	73769533	73160143	73195396	0.00166619
Amp	chr13	74092439	74111362	73518302	73537225	0.00166619
Amp	chr13	98300964	98457911	97648710	97805657	0.00166619
Amp	chr13	98690109	98747983	98037855	98095729	0.00166619
Amp	chr13	98941896	98946514	98289642	98294260	0.00166619
Amp	chr13	98960524	98983087	98308270	98330833	0.00166619
Amp	chr13	99118132	99120900	98465878	98468646	0.00166619
Amp	chr13	99196642	99363151	98544388	98710897	0.00166619
Amp	chr13	99762819	99765109	99110565	99112855	0.00166619
Amp	chr13	100327135	100352798	99674881	99700544	0.00166619
Amp	chr13	100356093	100537232	99703839	99884978	0.00166619
Amp	chr13	100920445	101129631	100268191	100477377	0.00166619
Amp	chr13	102654129	102665264	102001779	102012914	0.00166619
Amp	chr13	102677795	102681230	102025445	102028880	0.00166619
Amp	chr13	102689345	102692528	102036995	102040178	0.00166619
Amp	chr13	102710305	102950573	102057955	102298223	0.00166619
Amp	chr13	103293500	103571207	102641150	102918857	0.00166619
Amp	chr13	103600407	103878323	102948057	103225973	0.00166619
Amp	chr13	104715440	104716138	104063090	104063788	0.00166619
Amp	chr13	105388992	105516664	104736641	104864313	0.00166619
Amp	chr13	105761075	105762017	105108724	105109666	0.00166619
Amp	chr13	107175254	107258304	106522906	106605956	0.00166619
Amp	chr13	107259531	107325560	106607183	106673212	0.00166619
Amp	chr13	107493499	107493947	106841151	106841599	0.00166619
Amp	chr13	109379006	109561976	108726658	108909628	0.00166619
Amp	chr12	889902	1301401	780736	1192235	0.00167852
Amp	chr12	1862158	1879385	1752992	1770219	0.00167852
Amp	chr12	1947193	1986250	1838027	1877084	0.00167852
Amp	chr12	2436522	2620615	2327356	2511449	0.00167852
Amp	chr12	2653440	2690222	2544274	2581056	0.00167852
Amp	chr12	4206219	4347133	4097053	4237967	0.00167852
Amp	chr12	4937575	4967973	4828409	4858807	0.00167852
Amp	chr12	4975231	5141104	4866065	5031938	0.00167852
Amp	chr12	5146003	5156535	5036837	5047369	0.00167852
Amp	chr12	5276905	5563061	5167739	5453895	0.00167852
Amp	chr12	5591531	5699048	5482365	5589882	0.00167852
Amp	chr12	6052868	6195397	5943702	6086231	0.00167852
Amp	chr12	6728947	6791348	6619781	6682182	0.00167852
Amp	chr12	6962978	7054585	6853814	6945422	0.00167852
Amp	chr12	25209764	25287208	25056830	25134274	0.00167852
Amp	chr12	25321083	25325913	25168149	25172979	0.00167852
Amp	chr12	25370603	25370775	25217669	25217841	0.00167852
Amp	chr12	25377709	25378389	25224775	25225455	0.00167852
Amp	chr12	25744416	26045501	25591482	25892568	0.00167852
Amp	chr12	26319325	26502405	26166392	26349472	0.00167852
Amp	chr12	31995798	31999575	31842864	31846641	0.00167852
Amp	chr12	67466935	67483561	67073155	67089781	0.00167852
Amp	chr12	68044263	68055297	67650483	67661517	0.00167852
Amp	chr12	70827197	70879748	70433417	70485968	0.00167852
Amp	chr4	1097915	1185802	1104127	1192014	0.00174363
Amp	chr4	1563920	1586644	1562193	1584917	0.00174363
Amp	chr4	2195089	2225021	2193362	2223294	0.00174363
Amp	chr4	2320937	2331030	2319210	2329303	0.00174363
Amp	chr4	2426642	2434435	2424915	2432708	0.00174363
Amp	chr4	72887675	72923552	72021958	72057835	0.00174363
Amp	chr4	72926707	72943921	72060990	72078204	0.00174363
Amp	chr4	73123805	73147422	72258088	72281705	0.00174363
Amp	chr4	73160645	73231774	72294928	72366057	0.00174363
Amp	chr4	73283797	73289115	72418080	72423398	0.00174363
Amp	chr4	73310845	73351393	72445128	72485676	0.00174363
Amp	chr4	73378375	73415199	72512658	72549482	0.00174363
Amp	chr4	73415918	73469716	72550201	72603999	0.00174363
Amp	chr4	73474681	73531743	72608964	72666026	0.00174363
Amp	chr4	73574733	73637237	72709016	72771520	0.00174363
Amp	chr4	76599439	76741116	75674255	75819963	0.00174363
Amp	chr4	76972558	77105700	76051405	76184547	0.00174363
Amp	chr4	77890793	78075419	76969640	77154266	0.00174363
Amp	chr4	78164121	78170317	77242968	77249164	0.00174363
Amp	chr16	9318907	9363566	9225050	9269709	0.00183371
Amp	chr16	68595666	68785079	68561763	68751176	0.00183371
Amp	chr16	69281399	70246339	69247496	70212436	0.00183371
Amp	chr16	70253942	70756066	70220039	70722163	0.00183371
Del	chr16	653459	668985	603459	618985	0.0018758
Del	chr16	5161774	5226844	5111773	5176843	0.0018758
Del	chr16	5247684	5269253	5197683	5219252	0.0018758
Del	chr16	5273194	5731945	5223193	5681944	0.0018758
Del	chr16	5830105	5832328	5780104	5782327	0.0018758
Del	chr16	5908162	5909380	5858161	5859379	0.0018758
Del	chr16	6144535	6145849	6094534	6095848	0.0018758
Del	chr16	78563757	78567208	78529860	78533311	0.0018758
Del	chr16	78569521	78596305	78535624	78562408	0.0018758
Del	chr16	78678727	78726621	78644830	78692724	0.0018758
Del	chr11	31454908	31473828	31433361	31452281	0.00199679
Del	chr11	31628383	31649475	31606836	31627928	0.00199679
Del	chr11	31682446	31703119	31660898	31681571	0.00199679
Del	chr11	31738582	32358979	31717034	32337433	0.00199679
Del	chr11	32371058	32371215	32349512	32349669	0.00199679
Del	chr11	32455527	32458807	32433981	32437261	0.00199679
Del	chr11	32958609	33508688	32937063	33487142	0.00199679
Del	chr11	34003222	34072011	33981675	34050464	0.00199679
Del	chr11	34196900	34214758	34175353	34193211	0.00199679
Del	chr11	36762933	36763744	36741383	36742194	0.00199679
Del	chr11	36766362	36952099	36744812	36930549	0.00199679
Del	chr11	37667462	38054524	37645912	38032974	0.00199679
Del	chr11	38088905	38376809	38067355	38355259	0.00199679
Del	chr11	39918136	39945540	39896586	39923990	0.00199679
Del	chr11	39952264	40332970	39930714	40311420	0.00199679
Del	chr11	40340037	40615445	40318487	40593895	0.00199679
Del	chr11	40746601	40809473	40725051	40787923	0.00199679
Del	chr11	40867131	41122984	40845581	41101434	0.00199679
Del	chr11	41248142	41309795	41226592	41288245	0.00199679
Del	chr11	41334439	41348025	41312889	41326475	0.00199679
Del	chr11	41492401	41495878	41470851	41474328	0.00199679
Del	chr11	41597214	41702954	41575664	41681404	0.00199679
Del	chr11	41769608	41774809	41748058	41753259	0.00199679
Del	chr11	41953768	41976509	41932218	41954959	0.00199679
Del	chr11	42306720	42309380	42285170	42287830	0.00199679
Del	chr11	42358884	42411137	42337334	42389587	0.00199679
Del	chr11	42450746	42482988	42429196	42461438	0.00199679
Del	chr11	42520546	42775676	42498996	42754126	0.00199679
Del	chr4	156719298	156743754	155798146	155822602	0.00215194
Del	chr4	157179856	157181460	156258704	156260308	0.00215194
Del	chr4	157433738	157449136	156512586	156527984	0.00215194
Del	chr4	157921480	157921548	157000328	157000396	0.00215194
Del	chr4	157986324	158085321	157065172	157164169	0.00215194
Del	chr4	158322542	158322996	157401390	157401844	0.00215194
Del	chr4	158423968	158658186	157502816	157737034	0.00215194
Del	chr4	158759648	158792321	157838496	157871169	0.00215194
Del	chr4	159588119	159829753	158666967	158908601	0.00215194
Del	chr4	159877347	159877368	158956195	158956216	0.00215194
Del	chr4	160181657	160239551	159260505	159318399	0.00215194
Del	chr4	162477184	162480449	161556032	161559297	0.00215194
Del	chr4	162999343	163000185	162078191	162079033	0.00215194
Del	chr4	170245262	170248378	169324111	169327227	0.00215194
Del	chr4	170362849	170366150	169441698	169444999	0.00215194
Del	chr4	171107383	171107875	170186232	170186724	0.00215194
Del	chr4	171197393	171202460	170276242	170281309	0.00215194
Del	chr4	171474315	171615829	170553164	170694678	0.00215194
Del	chr4	171629286	172473735	170708135	171552584	0.00215194
Del	chr4	172485682	172581000	171564531	171659849	0.00215194
Del	chr4	173490196	173669932	172569045	172748781	0.00215194
Del	chr4	173945081	174188162	173023930	173267011	0.00215194
Del	chr4	174195501	174364984	173274350	173443833	0.00215194
Del	chr4	178179459	178206051	177258305	177284897	0.00215194
Del	chr4	178215123	178256045	177293969	177334891	0.00215194
Del	chr4	179154581	179275228	178233427	178354074	0.00215194
Amp	chr7	15129398	15214298	15089773	15174673	0.00241209
Amp	chr7	15220015	15403527	15180390	15363902	0.00241209
Amp	chr7	15477068	15538801	15437443	15499176	0.00241209
Amp	chr7	15566402	16346556	15526777	16306931	0.00241209
Amp	chr7	16403855	16766596	16364230	16726971	0.00241209
Amp	chr7	17060415	17799341	17020791	17759717	0.00241209
Amp	chr7	18233182	18627486	18193559	18587863	0.00241209
Amp	chr7	54304169	54366489	54236476	54298796	0.00241209
Amp	chr7	54397486	54808067	54329793	54740374	0.00241209
Amp	chr7	55115822	55123346	55048129	55055653	0.00241209
Amp	chr7	55396115	55661503	55328422	55593810	0.00241209
Amp	chr7	55662486	56038302	55594793	55970609	0.00241209
Amp	chr7	56180559	57233096	56112866	57165389	0.00241209
Del	chr19	6885323	7143933	6885312	7143922	0.00249344
Del	chr19	7169276	7178788	7169265	7178777	0.00249344
Del	chr19	7195015	7219727	7195004	7219716	0.00249344
Del	chr19	7398265	7445633	7333344	7380747	0.00249344
Del	chr19	7460859	7545987	7395973	7481101	0.00249344
Del	chr19	8073464	8117050	8008580	8052166	0.00249344
Del	chr19	8137192	8137902	8072308	8073018	0.00249344
Del	chr19	8330622	8331844	8265738	8266960	0.00249344
Del	chr19	8379294	8396803	8314410	8331919	0.00249344
Del	chr19	8453822	8481765	8388938	8416881	0.00249344
Amp	chr8	62975543	63009845	62062984	62097286	0.00251917
Amp	chr8	63056014	63212769	62143455	62300210	0.00251917
Amp	chr8	66354687	66526567	65442452	65614332	0.00251917
Amp	chr8	66625182	66914580	65712947	66002345	0.00251917
Amp	chr8	70741286	70952739	69829051	70040504	0.00251917
Amp	chr8	70964372	71014186	70052137	70101951	0.00251917
Amp	chr8	72395521	72721701	71483286	71809466	0.00251917
Amp	chr8	72723226	72824945	71810991	71912710	0.00251917
Amp	chr8	73164308	73178681	72252073	72266446	0.00251917
Del	chr2	141614275	141625410	140856706	140867841	0.0026999
Del	chr2	142143405	142143657	141385836	141386088	0.0026999
Del	chr2	201213764	201246305	200349041	200381582	0.0026999
Del	chr2	202035227	202055261	201170504	201190538	0.0026999
Del	chr2	202279378	202460716	201414655	201595993	0.0026999
Del	chr2	202500195	202527577	201635472	201662854	0.0026999
Del	chr2	202623008	202623065	201758285	201758342	0.0026999
Del	chr2	202680087	202686150	201815364	201821427	0.0026999
Del	chr2	202691395	202749667	201826672	201884944	0.0026999
Del	chr2	202778987	202787960	201914264	201923237	0.0026999
Del	chr2	202850729	202911239	201986006	202046516	0.0026999
Del	chr2	202989380	203194186	202124657	202329463	0.0026999
Del	chr2	203208876	203219578	202344153	202354855	0.0026999
Del	chr2	203527979	203679500	202663256	202814777	0.0026999
Del	chr9	9593722	9603289	9593722	9603289	0.00273303
Del	chr9	9719887	9769285	9719887	9769285	0.00273303
Del	chr9	9823724	9874215	9823724	9874215	0.00273303
Del	chr9	9985544	10011945	9985544	10011945	0.00273303
Del	chr9	10020007	10032996	10020007	10032996	0.00273303
Del	chr9	10056144	10069397	10056144	10069397	0.00273303
Del	chr9	10075948	10217017	10075948	10217017	0.00273303
Del	chr9	13068705	13068845	13068706	13068846	0.00273303
Del	chr9	13839114	14726000	13839115	14726002	0.00273303
Del	chr9	14764604	14765030	14764606	14765032	0.00273303
Del	chr9	15032077	15120492	15032079	15120494	0.00273303
Del	chr9	15132118	15142853	15132120	15142855	0.00273303
Del	chr9	15248010	15248194	15248012	15248196	0.00273303
Del	chr9	15266768	15509366	15266770	15509368	0.00273303
Del	chr9	15526499	15590322	15526501	15590324	0.00273303
Del	chr9	15913444	16054631	15913446	16054633	0.00273303
Del	chr9	16079165	16082467	16079167	16082469	0.00273303
Del	chr9	16110623	16145377	16110625	16145379	0.00273303
Del	chr9	16185668	16186212	16185670	16186214	0.00273303
Del	chr9	16208131	16335469	16208133	16335471	0.00273303
Del	chr9	16336250	16560210	16336252	16560212	0.00273303
Del	chr9	16577583	16577695	16577585	16577697	0.00273303
Del	chr9	17307118	17361597	17307120	17361599	0.00273303
Del	chr9	17406143	17406381	17406145	17406383	0.00273303
Del	chr9	17429426	17450247	17429428	17450249	0.00273303
Del	chr9	17474208	17720884	17474210	17720886	0.00273303
Del	chr9	17842128	17907828	17842130	17907830	0.00273303
Del	chr9	17915817	17919586	17915819	17919588	0.00273303
Del	chr9	19647143	19753997	19647145	19753999	0.00273303
Del	chr9	25158523	25178137	25158525	25178139	0.00273303
Del	chr9	25252131	25376632	25252133	25376634	0.00273303
Del	chr9	25377308	25509545	25377310	25509547	0.00273303
Del	chr9	25718004	25718257	25718006	25718259	0.00273303
Amp	chr1	191658817	191660834	191689687	191691704	0.00285321
Amp	chr1	191782490	192138414	191813360	192169284	0.00285321
Amp	chr1	192165254	192363023	192196124	192393893	0.00285321
Amp	chr1	192384988	192465941	192415858	192496811	0.00285321
Amp	chr6	1910716	2021856	1910482	2021622	0.00294747
Amp	chr6	43571381	43782573	43603644	43814836	0.00294747
Amp	chr6	43787755	43839429	43820018	43871692	0.00294747
Amp	chr6	44141685	44141732	44173948	44173995	0.00294747
Amp	chr6	44177060	44211867	44209323	44244130	0.00294747
Amp	chr9	789932	790037	789932	790037	0.00311254
Amp	chr9	1771831	1853849	1771831	1853849	0.00311254
Amp	chr9	1864897	1943968	1864897	1943968	0.00311254
Amp	chr9	2084129	2091171	2084129	2091171	0.00311254
Amp	chr9	2357908	2395837	2357908	2395837	0.00311254
Amp	chr9	2633548	2655666	2633548	2655666	0.00311254
Amp	chr9	3098899	3253274	3098899	3253274	0.00311254
Amp	chr9	3602811	3726443	3602811	3726443	0.00311254
Amp	chr9	4008653	4118486	4008653	4118486	0.00311254
Amp	chr9	4334606	4583748	4334606	4583748	0.00311254
Amp	chr9	4683483	4737890	4683483	4737890	0.00311254
Amp	chr9	4827719	4991135	4827719	4991135	0.00311254
Amp	chr9	4993026	5084708	4993026	5084708	0.00311254
Amp	chr9	9425285	9511247	9425285	9511247	0.00311254
Amp	chr9	10109187	10166807	10109187	10166807	0.00311254
Amp	chr9	10347222	10370386	10347222	10370386	0.00311254
Amp	chr9	10372205	10504460	10372205	10504460	0.00311254
Amp	chr9	10585384	10585478	10585384	10585478	0.00311254
Amp	chr9	34875398	34950497	34875401	34950500	0.00311254
Amp	chr9	35051040	35070177	35051043	35070180	0.00311254
Amp	chr9	35168317	35190092	35168320	35190095	0.00311254
Amp	chr9	35196728	35205815	35196731	35205818	0.00311254
Amp	chr9	35477936	35497753	35477939	35497756	0.00311254
Amp	chr9	35662880	35685889	35662883	35685892	0.00311254
Amp	chr9	35780329	35785288	35780332	35785291	0.00311254
Amp	chr9	35825413	35874516	35825416	35874519	0.00311254
Amp	chr9	36137369	36137464	36137372	36137467	0.00311254
Amp	chr9	36548127	36548242	36548130	36548245	0.00311254
Amp	chr9	36576193	36728556	36576196	36728559	0.00311254
Amp	chr9	37005561	37007769	37005564	37007772	0.00311254
Amp	chr22	22096802	22098687	21742513	21744398	0.00314116
Amp	chr22	22101292	22292995	21747003	21938623	0.00314116
Amp	chr22	23816388	23817240	23474201	23475053	0.00314116
Amp	chr22	25074035	25074038	24678068	24678071	0.00314116
Amp	chr22	25112325	25146216	24716358	24750249	0.00314116
Amp	chr22	26405526	26750230	26009560	26354264	0.00314116
Amp	chr22	26753731	27082343	26357765	26686380	0.00314116
Amp	chr22	27126902	27260420	26730939	26864457	0.00314116
Amp	chr22	27271345	27295659	26875382	26899696	0.00314116
Amp	chr22	29436545	29494624	29040557	29098636	0.00314116
Amp	chr22	30953521	31049070	30557534	30653083	0.00314116
Amp	chr22	31155732	31180543	30759745	30784556	0.00314116
Amp	chr11	66212429	66437560	66444958	66670089	0.00322049
Amp	chr11	66595060	66608521	66827589	66841050	0.00322049
Amp	chr11	80882389	80921407	81171346	81210364	0.00322049
Amp	chr11	81585912	81690607	81874870	81979565	0.00322049
Amp	chr11	81698345	81930778	81987303	82219736	0.00322049
Amp	chr11	81941157	81944632	82230115	82233590	0.00322049
Amp	chr11	81973656	82034434	82262614	82323392	0.00322049
Amp	chr11	82359954	82459727	82648912	82748685	0.00322049
Amp	chr11	82574872	82646964	82863830	82935922	0.00322049
Amp	chr11	83847610	83849515	84136567	84138472	0.00322049
Amp	chr11	83858142	83872827	84147099	84161784	0.00322049
Amp	chr11	83899904	83972703	84188861	84261660	0.00322049
Amp	chr11	102266643	102298002	102395912	102427271	0.00322049
Amp	chr11	102357341	102405671	102486610	102534940	0.00322049
Amp	chr11	102424628	102424630	102553897	102553899	0.00322049
Amp	chr11	102536176	102671398	102665445	102800667	0.00322049
Amp	chr11	102773137	102808353	102902407	102937624	0.00322049
Amp	chr17	26355034	26410156	28028008	28083130	0.00322825
Amp	chr17	27654604	27668330	29327586	29341312	0.00322825
Amp	chr17	27695401	27924179	29368383	29597161	0.00322825
Amp	chr17	56652096	56829168	58574735	58751807	0.00322825
Amp	chr17	56872188	57171147	58794827	59093786	0.00322825
Amp	chr17	57770375	57790206	59693014	59712845	0.00322825
[truncated: 2,122 more rows]

## Sheet: S2 Table
Supplementary Table S2. Details of 61 miRNA clusters residing on recurrent CNV regions (33 amplified and 28 deleted).
CNV						mirNA cluster
Aberration Kind	Chromosome	Region Start [bp]	Region End [bp]	q-value		mirNA cluster	Region Start [bp]	Region End [bp]	Overlapping [bp]
Amp	chr1	149907993	189745259	0	Overlapping with	hsa-mir-214/mir-199a-2	172138798	172144644	5846
Del	chr1	97853484	98520991	0.117585	Overlapping with	hsa-mir-2682/mir-137	98045242	98046171	929
Amp	chr1	149907993	189745259	0	Overlapping with	hsa-mir-3119-1/mir-3119-2	170151378	170151462	84
Amp	chr1	149907993	189745259	0	Overlapping with	hsa-mir-1295a/mir-1295b	171101728	171101798	70
Amp	chr10	369300	21772764	0	Overlapping with	hsa-mir-3155a/mir-3155b	6152196	6152262	66
Del	chr10	87564906	114408879	0	Overlapping with	hsa-mir-4679-2/mir-4679-1	89063335	89063410	75
Del	chr10	87564906	114408879	0	Overlapping with	hsa-mir-3158-1/mir-3158-2	101601417	101601497	80
Del	chr10	87564906	114408879	0	Overlapping with	hsa-mir-6715a/mir-6715b	112299612	112299688	76
Amp	chr11	66854879	76023116	0	Overlapping with	hsa-mir-7113/mir-4691	68032864	68033981	1117
Amp	chr12	6950086	7019763	0.00567886	Overlapping with	hsa-mir-200c/mir-141	6963699	6964191	492
Amp	chr12	68349161	70386879	0	Overlapping with	hsa-mir-3913-1/mir-3913-2	69584722	69584822	100
Del	chr13	39659554	53153380	0	Overlapping with	hsa-mir-16-1/mir-15a	50048973	50049201	228
Del	chr16	2200206	5025632	0	Overlapping with	hsa-mir-3677/mir-4717	2270713	2274691	3978
Del	chr16	627854	2198436	0.000195644	Overlapping with	hsa-mir-4516/mir-3180-5	2133119	2136129	3010
Amp	chr17	28153986	29277601	0	Overlapping with	hsa-mir-451a/mir-4732	28861369	28861730	361
Amp	chr17	80412871	82382648	0	Overlapping with	hsa-mir-657/mir-1250	81125276	81133308	8032
Del	chr17	1083981	21402080	0	Overlapping with	hsa-mir-132/mir-212	2049908	2050380	472
Del	chr17	1083981	21402080	0	Overlapping with	hsa-mir-6864/mir-6865	4969702	4970150	448
Del	chr17	1083981	21402080	0	Overlapping with	hsa-mir-4520-1/mir-4520-2	6655440	6655502	62
Del	chr17	1083981	21402080	0	Overlapping with	hsa-mir-195/mir-497	7017615	7018022	407
Del	chr17	1083981	21402080	0	Overlapping with	hsa-mir-6777/mir-33b	17813480	17813931	451
Amp	chr17	29734485	30149990	0.0116299	Overlapping with	hsa-mir-423/mir-3184	30117079	30117160	81
Amp	chr17	58085939	58428135	0.0207461	Overlapping with	hsa-mir-142/mir-4736	58331232	58336022	4790
Amp	chr17	59814594	79828320	0	Overlapping with	hsa-mir-3064/mir-5047	64500774	64501313	539
Amp	chr17	59814594	79828320	0	Overlapping with	hsa-mir-548d-2/mir-548aa-2	67471489	67471585	96
Amp	chr17	59814594	79828320	0	Overlapping with	hsa-mir-4524b/mir-4524a	69099542	69099632	90
Del	chr18	58350291	58453359	0.000257413	Overlapping with	hsa-mir-122/mir-122b	58451074	58451152	78
Amp	chr19	53530432	54088052	0.0110861	Overlapping with	hsa-mir-512-1/mir-526a-1	53666679	53706336	39657
Amp	chr19	53530432	54088052	0.0110861	Overlapping with	hsa-mir-371a/mir-373	53787675	53788773	1098
Del	chr19	13746287	13958756	0.133487	Overlapping with	hsa-mir-24-2/mir-23a	13836287	13836659	372
Amp	chr19	51476420	51754420	0.0911413	Overlapping with	hsa-mir-99b/mir-125a	51692612	51693339	727
Amp	chr19	55233139	56318102	0.0110861	Overlapping with	hsa-mir-6804/mir-6803	55230885	55245250	12111
Del	chr19	284018	6882398	0	Overlapping with	hsa-mir-4745/mir-3187	804940	813653	8713
Del	chr19	284018	6882398	0	Overlapping with	hsa-mir-1227/mir-6789	2234062	2235926	1864
Del	chr19	284018	6882398	0	Overlapping with	hsa-mir-6885/mir-6790	6389638	6392983	3345
Del	chr19	13746287	13958756	0.133487	Overlapping with	hsa-mir-181c/mir-181d	13874699	13875011	312
Amp	chr19	45636043	45875062	0.0447897	Overlapping with	hsa-mir-642a/mir-642b	45674928	45675008	80
Amp	chr2	49289393	64356264	0	Overlapping with	hsa-mir-217/mir-216a	55982967	55989059	6092
Amp	chr2	49289393	64356264	0	Overlapping with	hsa-mir-4433b/mir-4433a	64340747	64340839	92
Del	chr2	203087860	241536647	0	Overlapping with	hsa-mir-3130-1/mir-3130-2	206783234	206783308	74
Del	chr2	203087860	241536647	0	Overlapping with	hsa-mir-4776-1/mir-4776-2	212926257	212926336	79
Del	chr20	3081265	4261124	0.0537685	Overlapping with	hsa-mir-103a-2/mir-103b-2	3917494	3917563	69
Amp	chr20	34982909	35101873	0.00331981	Overlapping with	hsa-mir-499a/mir-499b	34990376	34990472	96
Del	chr22	42380962	48935200	0	Overlapping with	hsa-let-7a-3/let-7b	46112749	46113768	1019
Amp	chr22	27918125	27922044	0.0128832	Overlapping with	hsa-mir-3199-1/mir-3199-2	27920525	27920611	86
Del	chr3	42805365	85439590	0	Overlapping with	hsa-mir-425/mir-191	49020148	49020709	561
Amp	chr3	160052348	160644215	0.000375539	Overlapping with	hsa-mir-15b/mir-16-2	160404588	160404825	237
Amp	chr4	76492026	76842061	5.94066e-05	Overlapping with	hsa-mir-4450/mir-548ah	76573568	76575626	2058
Del	chr4	158956221	159255766	0.00422982	Overlapping with	hsa-mir-3688-1/mir-3688-2	159128802	159128891	89
Del	chr5	164893441	178873404	0	Overlapping with	hsa-mir-103a-1/mir-103b-1	168560896	168560965	69
Amp	chr6	2023447	31238631	0	Overlapping with	hsa-mir-7853/mir-5683	6169304	6169409	105
Amp	chr6	31238839	33056877	0.059621	Overlapping with	hsa-mir-6721/mir-6833	32170030	32179876	9846
Del	chr8	667667	37270317	0	Overlapping with	hsa-mir-5692a-2/mir-3926-2	12719132	12727299	8167
Del	chr8	667667	37270317	0	Overlapping with	hsa-mir-4659a/mir-4659b	6745164	6745240	76
Del	chr8	667667	37270317	0	Overlapping with	hsa-mir-3622b/mir-3622a	27701673	27701759	86
Amp	chr8	74376761	74827955	3.88675e-05	Overlapping with	hsa-mir-5681a/mir-5681b	74548543	74548609	66
Amp	chr8	80413167	144177593	0	Overlapping with	hsa-mir-3150b/mir-3150a	95072911	95072993	82
Amp	chr8	80413167	144177593	0	Overlapping with	hsa-mir-599/mir-875	99536636	99536861	225
Amp	chr8	80413167	144177593	0	Overlapping with	hsa-mir-548d-1/mir-548aa-1	123348034	123348130	96
Amp	chr8	80413167	144177593	0	Overlapping with	hsa-mir-4662b/mir-4662a	124821978	124822051	73
Amp	chr8	80413167	144177593	0	Overlapping with	hsa-mir-30b/mir-30d	134800520	134804945	4425

## Sheet: S3 Table
Supplementary Table S3. Details of nine miRNA clusters residing on CNV gain regions.
Cluster Name	Chromosome	Region Start	Region End	Region Start	Region End	Overlapping [bp]
hsa-mir-7113/mir-4691	Chr11	68032864	68033981	66854879	76023116	1117
hsa-mir-200c/mir-141	Chr12	6963699	6964191	6950086	7019763	492
hsa-mir-3913-1/mir-3913-2	Chr12	69584722	69584822	68349161	70386879	100
hsa-mir-657/mir-1250	Chr17	81125276	81133308	80412871	82382648	8032
hsa-mir-512-1/mir-526a-1	Chr19	53666679	53706336	53530432	54088052	39657
hsa-mir-371a/mir-373	Chr19	53787675	53788773	53530432	54088052	1098
hsa-mir-6804/mir-6803	Chr19	55230885	55245250	55233139	56318102	12111
hsa-mir-217/mir-216a	Chr2	55982967	55989059	49289393	64356264	6092
hsa-mir-15b/mir-16-2	Chr3	160404588	160404825	160052348	160644215	237

## Sheet: S4 Table
Supplementary Table S4. Differential expression values of nine miRNA cluster candidates in BCa.
miRNA Cluster	Cluster Candidates	LogFC	P-Value	FDR
hsa-mir-7113/mir-4691	hsa-mir-7113	1.40542	0.00566588	0.0133005
	hsa-mir-4691	2.35403	0.000134341	0.000459898
hsa-mir-200c/mir-141	hsa-mir-200c	2.01744	1.4551e-07	1.18342e-06
	hsa-mir-141	3.09455	4.53835e-13	1.41899e-11
hsa-mir-3913-1/mir-3913-2	hsa-mir-3913-1	2.6903	2.12858e-09	2.65418e-08
	hsa-mir-3913-2	1.99485	3.61401e-06	1.82319e-05
hsa-mir-657/mir-1250	hsa-mir-657	-	-	-
	hsa-mir-3065	2.73295	5.71327e-09	6.32958e-08
	hsa-mir-338	-	-	-
	hsa-mir-1250	1.86844	0.0116662	0.0249838
hsa-mir-512-1/mir-526a-1	hsa-mir-512-1	8.52986	3.17401e-07	2.35044e-06
	hsa-mir-512-2	9.47575	2.20432e-08	2.18414e-07
	hsa-mir-1323	8.94767	2.39611e-06	1.2722e-05
	hsa-mir-498	7.43278	8.48863e-05	0.000304681
	hsa-mir-520e	7.30278	0.000139519	0.000474161
	hsa-mir-515-1	8.03356	5.27086e-05	0.000198291
	hsa-mir-519e	6.84659	0.00027187	0.000869368
	hsa-mir-520f	9.27383	1.22846e-06	7.26475e-06
	hsa-mir-515-2	7.4954	4.96289e-05	0.000187709
	hsa-mir-519c	8.56664	4.23679e-06	2.08432e-05
	hsa-mir-1283-1	6.48331	2.08862e-05	8.69435e-05
	hsa-mir-520a	9.62931	9.55946e-08	8.21142e-07
	hsa-mir-526b	9.01451	8.39376e-08	7.34235e-07
	hsa-mir-519b	7.92036	3.81358e-05	0.000146604
	hsa-mir-525	8.96509	1.41514e-06	8.06114e-06
	hsa-mir-523	7.7706	0.000263402	0.000846134
	hsa-mir-518f	10.0387	3.99632e-07	2.87872e-06
	hsa-mir-520b	9.3176	8.30602e-08	7.34235e-07
	hsa-mir-518b	9.05132	4.43416e-07	3.04793e-06
	hsa-mir-526a-1	3.51331	0.0190204	0.0377991
hsa-mir-371a/mir-373	hsa-mir-371a	5.66102	0.014008	0.02936
	hsa-mir-371b	1.59938	0.00105032	0.00297343
	hsa-mir-372	7.09922	3.01115e-05	0.00011968
	hsa-mir-373	5.67533	0.00994087	0.0215846
hsa-mir-6804/mir-6803	hsa-mir-6804	-	-	-
	hsa-mir-6802	1.27614	0.000267391	0.000856992
	hsa-mir-6803	1.19141	0.000964598	0.00276413
hsa-mir-216a /mir-217	hsa-mir-217	2.4567	0.000338631	0.00106351
	hsa-mir-216a	2.69583	0.00155649	0.00420343
hsa-mir-15b/mir-16-2	hsa-mir-15b	1.49601	6.6846e-10	9.79711e-09
	hsa-mir-16-2	1.52902	3.24128e-11	6.90983e-10

## Sheet: S5 Table
Supplementary Table S5. The differential expression values for three CNV driven miRNA cluster candidates and its 74 target genes validated with GEO cohorts.
miRNA	logFC	adj.P.Val
hsa-miR-200c	4.02875	2.93e-07
hsa-miR-141	4.76687	4.65e-08
hsa-miR-15b*	0.90062	0.00146
hsa-miR-16-2*	2.0325	0.0707
hsa-miR-216a	0.90062	0.00146
hsa-miR-217	1.39125	0.0743
Gene	logFC	adj.P.Val
DUSP1	-5.90745	1.7e-06
ZFPM2	-5.85796	9.81e-08
CFL2	-5.66482	2.51e-07
ZFHX4	-5.35271	0.000123
JAZF1	-5.24751	3.73e-06
CCND2	-5.06318	1.27e-05
FGF2	-5.05232	0.000109
JUN	-5.00999	2.35e-06
ZEB1	-4.96748	1.06e-08
TIMP2	-4.37493	8.96e-06
TMEM100	-4.36396	4.57e-06
CDH11	-4.13168	0.000108
SOBP	-4.01023	6.32e-05
ZEB2	-3.89936	2.64e-07
NR4A2	-3.39635	0.00112
MSN	-3.33082	2.39e-05
CBL	-3.3	0.5534
LPP	-3.22723	3.82e-05
MIB1	-3.2	0.5334
ZFP36	-3.15121	1.57e-06
SEC23A	-3.13082	0.000155
DNAJB4	-2.91281	3.26e-05
FN1	-2.87838	0.000668
CAPZA2	-2.77186	0.000259
NOTCH1	-2.77	0.472
RAP1A	-2.75039	0.000698
PDE3A	-2.70517	0.0441
DENND5B	-2.54911	0.000857
MYC	-2.44695	0.0117
ERRFI1	-2.43774	0.0247
VAT1L	-2.34953	0.0205
DNAJB9	-2.32366	0.034
USP25	-2.11059	0.012
ELL2	-2.10249	0.000423
AXIN2	-2.07653	0.00653
SNX16	-2.04666	0.00145
SHOC2	-2.00764	0.00554
CPEB3	-2.00536	0.00525
ROCK2	-1.85644	0.000893
JAK2	-1.82418	0.0145
PTEN	-1.82325	0.0176
MYO5A	-1.74116	0.0129
TNPO1	-1.73866	0.0256
DACH1	-1.6824	0.167
ZNF800	-1.62	0.6965
TNRC6B	-1.61	0.7096
ETF1	-1.57684	0.0121
UBR3	-1.57283	0.0647
ZBTB20	-1.52693	0.0086
KDR	-1.49362	0.0431
TGFBR1	-1.48428	0.0314
ZYG11B	-1.45424	0.145
SESTD1	-1.41591	0.0495
PBRM1	-1.4	0.5081
AFF4	-1.38908	0.024
WIPF1	-1.37224	0.122
QKI	-1.28287	0.231
CAB39	-1.27901	0.0145
GLI3	-1.26729	0.0152
TSC22D2	-1.24608	0.237
SESN1	-1.23427	0.251166
UBE2D3	-1.22834	0.141
SECISBP2L	-1.22162	0.056
PPM1D	-1.21857	0.0322
ZMAT3	-1.20306	0.0838
OSTM1	-1.17735	0.121
NUCKS1	-1.15768	0.0961
SMAD7	-1.12317	0.127
PURA	-1.08952	0.104
WEE1	-1.08933	0.148
EEA1	-1.05011	0.0672
AGL	-1.04361	0.17
PTAR1	-1.00441	0.171
ETS1	0.65	#N/A

## Sheet: S6 Table
Supplementary Table S6. Details of expression values and DNA promoter methylation information of all identified target genes regulated by three miRNA clusters.
		Description:
			Expression: Transcipt per million (median value)
			Methylation: beta value given, The Beta value indicates level of DNA methylation ranging from 0 (unmethylated) to 1 (fully methylated). Different beta value cut-off has been considered to indicate hyper-methylation [Beta value: 0.7 - 0.5] or hypo-methylation [Beta-value: 0.3 - 0.25]
miR-200c					miR-141					miR-216a					miR-217					miR-15b					miR-16-2
	Expression		Methylation			Expression		Methylation			Expression		Methylation			Expression		Methylation			Expression		Methylation			Expression		Methylation
Gene	Normal	Tumor	Normal	Tumor	Gene	Normal	Tumor	Normal	Tumor	Gene	Normal	Tumor	Normal	Tumor	Gene	Normal	Tumor	Normal	Tumor	Gene	Normal	Tumor	Normal	Tumor	Gene	Normal	Tumor	Normal	Tumor
ZEB1	21.2	2.67	0.067	0.047	ZEB1	21.2	2.67	0.067	0.047	NLK	5.32	9.26	0.14	0.09	PPM1D	7.04	5.23	0.033	0.031	CPEB3	2.49	0.81	0.041	0.035	ARL6IP1	118.76	218.52	0.06	0.05
ROCK2	18.23	6.16	0.072	0.076	QKI	25.6	17.78	0.044	0.047	ZNF638	42.679	47.53	0.06	0.04	DACH1	1.42	0.18	0.109	0.102	USP42	4.56	5	0.03	0.02	MYC	130.83	42.92	0.058	0.052
TUBB	407.23	833.61	0.3	0.2	BRD3	13.29	9.64	0.042	0.039	SMAD7	27.286	11.3	0.059	0.052	KRAS	15.54	13.88	0.09	0.07	UBN2	2.42	2.94	0.27	0.26	PAPD7	12.54	15.66	0.02	0.02
QKI	25.6	17.78	0.044	0.047	LPP	7.95	1.99	0.487	0.474	MYLIP	22.23	15.47	0.037	0.033	NR4A2	38.84	3.75	0.032	0.029	DNAJB4	22.75	7.14	0.04	0.032	TM9SF3	66.26	51.36	0.046	0.041
VEGFA	65.97	80.36	0.26	0.33	SFPQ	181.881	207.69	0.04	0.03	CBL	5.74	3.45	0.026	0.023	ADSS	32.54	38.36	0.39	0.36	CBX2	0.76	4.64	0.16	0.12	PTAR1	5.38	3.54	0.487	0.472
CDH11	22.73	7.35	0.051	0.1	GNA13	26.14	21.8	0.2	0.12	PTEN	24.104	17.57	0.037	0.035	FXR1	60.74	57.71	0.202	0.181	TBL1XR1	22.26	32.84	0.11	0.08	ZNF431	1.94	2.72	0.32	0.34
SESN1	15.47	10.39	0.078	0.074	YWHAG	74.92	94.09	0.55	0.46	JAK2	8.41	2.92	0.024	0.025	HIF1A	55.16	50.33	0.09	0.05	SNRPB2	49.86	75.48	0.15	0.15	TMEM117	5.75	5.6	0.04	0.04
CFL2	36.51	5.65	0.164	0.173	EPHA2	97.22	47..09	0.55	0.46	ITCH	15.48	15.42	0.201	0.129	PTEN	24.104	17.57	0.037	0.035	SESTD1	11.67	4.7	0.46	0.451	UBE2D3	182.84	152.7	0.048	0.042
MYB	0.57	1.51	0.06	0.07	ZEB2	22.97	3.95	0.425	0.355	ZBTB20	0.52	0.14	0.325	0.328	EZH2	2.35	12.53	0.09	0.06	STRADB	4.61	4.96	0.1	0.09	NUCKS1	81.54	65.78	0.404	0.387
MSN	111.53	61.775	0.384	0.343	CDC25A	0.67	5.31	0.23	0.22	NAA50	53.88	74.253	0.05	0.05	VAT1L	0.66	0.23	0.054	0.144	PRKAR2A	9.9	4.9	0.074	0.059	PRKAA1	23.17	18.52	0.05	0.043
RNF2	8.32	11.13	0.17	0.14	H2AFZ	268.39	442.48	0.06	0.05	SHOC2	24.31	16.37	0.098	0.086	SH3PXD2A	21.22	10.32	0.34	0.334	PAG1	1.62	2.02	0.34	0.31	IPO7	51.06	28.71	0.159	0.149
NRBP1	90.7	93.85	0.27	0.26	HNRNPF	131.9	151.39	0.09	0.07	PDE3A	1.02	0.17	0.071	0.143	RAB4A	37.89	28.86	0.53	0.49	NUP50	14.91	19.35	0.08	0.07	FRK	1.29	1.47	0.69	0.56
DUSP1	1652.64	102.78	0.089	0.064	E2F3	5.198	8.36	0.03	0.03	TNPO1	20.23	16.97	0.127	0.12	EEA1	9.5	5.67	0.044	0.036	TMEM100	5.6	0.29	0.306	0.267	RNF44	20.07	22.77	0.028	0.031
DENND5B	2.37	1.363	0.055	0.057	IPO5	48.413	35.261	0.86	0.81	TGFBR1	13.25	10	0.181	0.197	MIER3	6.308	5.21	0.095	0.076	USP31	3.54	5.85	0.02	0.02	ZFX	7.59	4.93	0.205	0.202
JAZF1	1277	3.68	0.225	0.214	RAP2C	14.24	15.1	0.03	0.03	ZNF800	8.54	6.54	0.102	0.069	SLC38A2	88.74	116.42	0.29	0.24	AXIN2	8.14	1.5	0.208	0.177	RNF219	6.46	8.54	0.51	0.27
UHRF1BP1	3.38	4.02	0.11	0.09	ZBTB34	2.365	2.52	0.05	0.04	CLDN12	11.89	15.13	0.04	0.03	RAP2C	14.24	15.1	0.03	0.03	NUP160	12.31	12.97	0.08	0.07	SUB1	50.464	52.985	0.38	0.21
SECISBP2L	12.88	6.16	0.245	0.191	PHLPP2	2.39	1.41	0.09	0.89	ZNF652	12.85	10.95	0.06	0.04	ATP1B1	80.682	75.609	0.14	0.11	FGF2	5.55	0.37	0.318	0.496	DCUN1D5	19.437	33.372	0.04	0.03
TIMP2	296.52	59.76	0.117	0.162						RC3H1	6.28	3.95	NA	NA						CDC42SE2	29.89	23.39	0.055	0.044	PURA	11.55	6.64	0.104	0.151
JUN	314.95	81.89	0.042	0.038						UBE2V2	45.34	51.54	0.14	0.07						MIB1	11.96	7.75	0.449	0.436	AGL	10.28	6.03	0.144	0.122
CRKL	26.92	28.064	0.02	0.02						AFF4	23.636	11.54	0.068	0.053						UBR3	15.03	9.47	0.297	0.289	RAP1A	91.93	54.66	0.028	0.021
NOTCH1	13.6	9.99	0.048	0.045						GATAD2B	7.37	7.16	0.04	0.03						WEE1	48.09	20.67	0.049	0.041	MAP3K5	20.24	14.61	0.07	0.052
DNMT3B	1.24	6	0.33	0.26																TNRC6B	4.78	2.89	0.116	0.102	BTG3	29.87	36.88	0.16	0.15
FN1	364.73	207.35	0.077	0.079																TSC22D2	19.363	11.52	0.037	0.034	FAM126B	2.78	2.58	0.06	0.06
ZFPM2	4.05	0.3	0.142	0.229																CCNT1	4.45	1.16	0.348	0.34	ZNF107	1.49	3.67	0.26	0.26
SYNCRIP	57.49	53.26	0.1	0.09																POU2F1	2.82	2.6	0.04	0.03	ZFP36	1419.3	160.33	0.036	0.032
PMAIP1	1.98	9.81	0.05	0.04																CAPZA2	91.02	58.02	0.047	0.044	PBRM1	14.73	10.9	0.041	0.037
SUZ12	13.13	16.01	0.05	0.03																ZMAT3	4.93	2.03	0.041	0.041	VDAC1	136.88	213.24	0.17	0.18
PKIA	13.64	10.95	0.07	0.07																FOXK1	19.53	17.95	0.07	0.05	ETF1	71.99	46.13	0.039	0.034
RAP2C	14.24	15.1	0.03	0.03																OGT	21.02	32.19	0.13	0.06	FMNL2	12.94	8.48	0.15	0.11
WIPF1	28.3	8.98	0.402	0.374																CCND2	28.414	4.02	0.039	0.057
ERRFI1	75.27	41.27	0.036	0.253																ELL2	17.09	9.1	0.197	0.135
TBK1	14	15.17	0.03	0.03																ETNK1	9.48	9.76	0.24	0.28
USP25	12.56	8.4	0.491	0.472																TAOK1	4.3	2.3	0.027	0.024
ZNF217	15.71	20.219	0.02	0.14																CASK	6.28	9.34	0.128	0.078
OSTM1	16.57	8.69	0.036	0.032																SNX16	5.66	4.09	0.49	0.487
GLI3	4.51	2.18	0.134	0.133																RAD23B	80.98	79.79	0.05	0.05
ZMAT3	4.93	2.03	0.041	0.041																ATXN7L3B	40.6	42.71	NA	NA
SEC23A	33.47	18.81	0.058	0.048																CDK17	13.61	9.07	0.055	0.055
KDR	6.93	3.26	0.076	0.08																AKT3	26.65	6.23	0.92	0.95
ZYG11B	13.91	8.32	0.045	0.042																NUFIP2	12.69	15.79	0.06	0.05
DNAJB9	20.696	13.7	0.041	0.037																ABL2	3.84	3.35	0.31	0.3
ETS1	36.74	549	0.306	0.249																ZFHX4	2.43	0.21	0.162	0.251
BAP1	40.46	44939	0.04	0.03																RIF1	6.01	4.4	0.06	0.05
CAB39	51.8	37.76	0.151	0.149																ZNRF2	8.67	10.61	0.26	0.22
ZEB2	22.97	3.95	0.425	0.355																PLAG1	0.41	1.06	0.08	0.09

## Sheet: S7 Table
Supplementary Table S7. The functionally associated genes and their interaction results from GeneMANIA.
Intreacting genes			Intreaction Type
VAT1L	->	AXIN2	Genetic Interactions
MIER3	->	VAT1L	Genetic Interactions
IFT74	->	QKI	Genetic Interactions
IFT74	->	JAZF1	Genetic Interactions
IFT74	->	DACH1	Co-localization
IFT74	->	CPEB3	Co-expression
IFT74	->	UBR3	Co-expression
CBL	->	MYO5A	Genetic Interactions
CBL	->	ZFPM2	Co-expression
CBL	->	TAOK1	Co-expression
NUCKS1	->	MIB1	Co-expression
ERRFI1	->	SESTD1	Co-expression
ZFX	->	ZFPM2	Shared protein domains
ZFX	->	JAZF1	Genetic Interactions
ZFX	->	ERRFI1	Co-localization
ZFX	->	UBR3	Co-expression
ZFX	->	SNX16	Co-expression
ZFX	->	ZNF800	Co-expression
OSTM1	->	USP25	Genetic Interactions
OSTM1	->	ZYG11B	Genetic Interactions
OSTM1	->	TM9SF3	Co-expression
OSTM1	->	SNX16	Co-expression
TMEM100	->	ERRFI1	Genetic Interactions
TMEM100	->	ZMAT3	Genetic Interactions
TMEM100	->	UBR3	Genetic Interactions
TMEM100	->	VAT1L	Genetic Interactions
TMEM100	->	ERRFI1	Co-expression
TMEM100	->	QKI	Co-expression
BRD3	->	PBRM1	Shared protein domains
BRD3	->	NUCKS1	Co-expression
BRD3	->	MYLIP	Co-expression
BRD3	->	PURA	Co-expression
ROCK2	->	DACH1	Genetic Interactions
ROCK2	->	CBL	Genetic Interactions
ROCK2	->	ZMAT3	Genetic Interactions
ROCK2	->	ZFPM2	Co-localization
ROCK2	->	DACH1	Co-expression
KDR	->	FGF2	Predicted
KDR	->	CBL	Physical Interactions
KDR	->	ETS1	Pathway
KDR	->	CBL	Pathway
KDR	->	EEA1	Genetic Interactions
KDR	->	ELL2	Genetic Interactions
KDR	->	FGF2	Genetic Interactions
KDR	->	ZEB2	Genetic Interactions
KDR	->	LPP	Genetic Interactions
KDR	->	CCNT1	Genetic Interactions
KDR	->	CDH11	Genetic Interactions
KDR	->	ZBTB20	Genetic Interactions
KDR	->	PURA	Genetic Interactions
KDR	->	PDE3A	Genetic Interactions
KDR	->	ZFPM2	Genetic Interactions
KDR	->	SH3PXD2A	Genetic Interactions
KDR	->	USP25	Genetic Interactions
KDR	->	JAZF1	Genetic Interactions
KDR	->	CCND2	Co-localization
KDR	->	CDH11	Co-localization
KDR	->	DACH1	Co-expression
KDR	->	TIMP2	Co-expression
KDR	->	ELL2	Co-expression
KDR	->	SH3PXD2A	Co-expression
KDR	->	ERRFI1	Co-expression
KDR	->	ROCK2	Co-expression
SEC23A	->	ZEB2	Genetic Interactions
SEC23A	->	DACH1	Genetic Interactions
SEC23A	->	ROCK2	Co-localization
SEC23A	->	EEA1	Co-expression
SEC23A	->	OSTM1	Co-expression
SEC23A	->	UBR3	Co-expression
SEC23A	->	CFL2	Co-expression
SEC23A	->	ROCK2	Co-expression
SEC23A	->	CPEB3	Co-expression
SEC23A	->	UBE2D3	Co-expression
SEC23A	->	USP25	Co-expression
SEC23A	->	TNPO1	Co-expression
SEC23A	->	TSC22D2	Co-expression
SEC23A	->	ZEB2	Co-expression
SEC23A	->	CDH11	Co-expression
SEC23A	->	QKI	Co-expression
PRKAR2A	->	MIB1	Physical Interactions
PRKAR2A	->	ZYG11B	Genetic Interactions
TSC22D2	->	OSTM1	Genetic Interactions
TSC22D2	->	QKI	Genetic Interactions
TSC22D2	->	SOBP	Genetic Interactions
TSC22D2	->	MIER3	Genetic Interactions
TSC22D2	->	ZYG11B	Genetic Interactions
TSC22D2	->	AGL	Genetic Interactions
TSC22D2	->	TAOK1	Co-expression
TSC22D2	->	TM9SF3	Co-expression
MYLIP	->	SH3PXD2A	Genetic Interactions
MYLIP	->	AGL	Genetic Interactions
MYLIP	->	SOBP	Co-expression
USP25	->	MIB1	Genetic Interactions
USP25	->	AGL	Genetic Interactions
USP25	->	UBR3	Co-expression
WIPF1	->	CCNT1	Genetic Interactions
WIPF1	->	DNAJB4	Genetic Interactions
WIPF1	->	ZBTB20	Genetic Interactions
WIPF1	->	PURA	Genetic Interactions
WIPF1	->	CBL	Genetic Interactions
WIPF1	->	MYLIP	Genetic Interactions
WIPF1	->	TMEM100	Genetic Interactions
WIPF1	->	PDE3A	Genetic Interactions
WIPF1	->	TM9SF3	Genetic Interactions
WIPF1	->	SH3PXD2A	Genetic Interactions
WIPF1	->	ETS1	Co-localization
WIPF1	->	USP25	Co-expression
TIMP2	->	FGF2	Co-expression
TIMP2	->	ZEB1	Co-expression
TIMP2	->	ZEB2	Co-expression
TIMP2	->	CDH11	Co-expression
TIMP2	->	MYO5A	Co-expression
TIMP2	->	WIPF1	Co-expression
TIMP2	->	ETS1	Co-expression
TIMP2	->	CBL	Co-expression
TIMP2	->	JAK2	Co-expression
TIMP2	->	CCND2	Co-expression
NOTCH1	->	MIB1	Predicted
NOTCH1	->	TNPO1	Physical Interactions
NOTCH1	->	TGFBR1	Physical Interactions
NOTCH1	->	PBRM1	Physical Interactions
NOTCH1	->	CBL	Physical Interactions
NOTCH1	->	DNAJB9	Genetic Interactions
NOTCH1	->	IPO7	Genetic Interactions
NOTCH1	->	ZBTB20	Genetic Interactions
NOTCH1	->	PURA	Genetic Interactions
NOTCH1	->	DACH1	Genetic Interactions
NOTCH1	->	ZFPM2	Genetic Interactions
NOTCH1	->	SOBP	Genetic Interactions
NOTCH1	->	USP25	Genetic Interactions
NOTCH1	->	ZYG11B	Genetic Interactions
NOTCH1	->	SESN1	Co-expression
NOTCH1	->	SECISBP2L	Co-expression
NOTCH1	->	PURA	Co-expression
NOTCH1	->	TNRC6B	Co-expression
FGF2	->	IPO7	Genetic Interactions
FGF2	->	PBRM1	Genetic Interactions
FGF2	->	MYO5A	Genetic Interactions
FGF2	->	ZFPM2	Genetic Interactions
FGF2	->	SH3PXD2A	Genetic Interactions
FGF2	->	DENND5B	Genetic Interactions
FGF2	->	VAT1L	Genetic Interactions
FGF2	->	ZFPM2	Co-localization
FGF2	->	ZMAT3	Co-expression
FGF2	->	DNAJB4	Co-expression
FGF2	->	SH3PXD2A	Co-expression
FGF2	->	SECISBP2L	Co-expression
FGF2	->	TMEM100	Co-expression
FGF2	->	QKI	Co-expression
PBRM1	->	TAOK1	Co-expression
PBRM1	->	TSC22D2	Co-expression
PBRM1	->	MIB1	Co-expression
PBRM1	->	ZMAT3	Co-expression
PBRM1	->	UBR3	Co-expression
PBRM1	->	CFL2	Co-expression
PBRM1	->	SNX16	Co-expression
PBRM1	->	NUCKS1	Co-expression
PBRM1	->	RC3H1	Co-expression
ETS1	->	NUCKS1	Co-expression
ETS1	->	ELL2	Co-expression
ETS1	->	TGFBR1	Co-expression
ETS1	->	PDE3A	Co-expression
ETS1	->	PBRM1	Co-expression
TNRC6B	->	DACH1	Genetic Interactions
TNRC6B	->	SH3PXD2A	Genetic Interactions
TNRC6B	->	UBR3	Genetic Interactions
TNRC6B	->	PURA	Co-expression
TNRC6B	->	ROCK2	Co-expression
TNRC6B	->	PRKAR2A	Co-expression
TNRC6B	->	RC3H1	Co-expression
TNRC6B	->	ZFHX4	Co-expression
TNRC6B	->	BRD3	Co-expression
TNRC6B	->	ZBTB20	Co-expression
JAZF1	->	ZNF800	Shared protein domains
JAZF1	->	VAT1L	Genetic Interactions
PTEN	->	DUSP1	Shared protein domains
PTEN	->	ETS1	Physical Interactions
PTEN	->	CBL	Physical Interactions
PTEN	->	NOTCH1	Genetic Interactions
PTEN	->	TGFBR1	Genetic Interactions
PTEN	->	LPP	Genetic Interactions
PTEN	->	CDH11	Genetic Interactions
PTEN	->	AGL	Genetic Interactions
PTEN	->	CCNT1	Co-localization
PTEN	->	CAPZA2	Co-expression
PTEN	->	EEA1	Co-expression
PTEN	->	ZFPM2	Co-expression
PTEN	->	IFT74	Co-expression
PTEN	->	USP25	Co-expression
PTEN	->	WIPF1	Co-expression
PTEN	->	CAB39	Co-expression
IPO7	->	TNPO1	Shared protein domains
IPO7	->	TNPO1	Predicted
IPO7	->	TNPO1	Physical Interactions
IPO7	->	ZEB2	Genetic Interactions
IPO7	->	SESN1	Genetic Interactions
IPO7	->	TM9SF3	Genetic Interactions
IPO7	->	TAOK1	Genetic Interactions
IPO7	->	JAZF1	Genetic Interactions
IPO7	->	DENND5B	Genetic Interactions
IPO7	->	UBR3	Co-expression
IPO7	->	DNAJB4	Co-expression
IPO7	->	SESN1	Co-expression
IPO7	->	CFL2	Co-expression
IPO7	->	ZYG11B	Co-expression
IPO7	->	ROCK2	Co-expression
IPO7	->	TNPO1	Co-expression
IPO7	->	PURA	Co-expression
SOBP	->	SNX16	Genetic Interactions
SOBP	->	CDC42SE2	Genetic Interactions
SOBP	->	ZYG11B	Genetic Interactions
SOBP	->	AGL	Genetic Interactions
SOBP	->	JAZF1	Co-expression
SOBP	->	ZFHX4	Co-expression
JAK2	->	MYLIP	Shared protein domains
JAK2	->	CBL	Pathway
JAK2	->	ZEB2	Genetic Interactions
JAK2	->	DENND5B	Genetic Interactions
JAK2	->	UBR3	Genetic Interactions
JAK2	->	AXIN2	Genetic Interactions
JAK2	->	EEA1	Co-expression
JAK2	->	ZFX	Co-expression
JAK2	->	MYLIP	Co-expression
JAK2	->	WIPF1	Co-expression
JAK2	->	ELL2	Co-expression
JAK2	->	CPEB3	Co-expression
JAK2	->	FGF2	Co-expression
JAK2	->	ZEB2	Co-expression
JAK2	->	ZMAT3	Co-expression
ZBTB20	->	UBE2D3	Genetic Interactions
ZBTB20	->	PURA	Genetic Interactions
ZBTB20	->	DACH1	Genetic Interactions
ZBTB20	->	SESN1	Genetic Interactions
ZBTB20	->	CPEB3	Genetic Interactions
ZBTB20	->	PDE3A	Genetic Interactions
ZBTB20	->	SH3PXD2A	Genetic Interactions
ZBTB20	->	SOBP	Genetic Interactions
ZBTB20	->	SNX16	Genetic Interactions
ZBTB20	->	UBR3	Genetic Interactions
ZBTB20	->	PTAR1	Co-expression
EEA1	->	TGFBR1	Genetic Interactions
EEA1	->	FGF2	Genetic Interactions
EEA1	->	LPP	Genetic Interactions
EEA1	->	CDH11	Genetic Interactions
EEA1	->	CBL	Genetic Interactions
EEA1	->	TSC22D2	Genetic Interactions
EEA1	->	MYLIP	Genetic Interactions
EEA1	->	PDE3A	Genetic Interactions
EEA1	->	SH3PXD2A	Genetic Interactions
EEA1	->	SESTD1	Genetic Interactions
EEA1	->	MIB1	Genetic Interactions
EEA1	->	JAZF1	Genetic Interactions
EEA1	->	DENND5B	Genetic Interactions
EEA1	->	UBR3	Genetic Interactions
EEA1	->	AGL	Genetic Interactions
EEA1	->	SESN1	Co-localization
EEA1	->	OSTM1	Co-localization
EEA1	->	TM9SF3	Co-expression
EEA1	->	MIB1	Co-expression
EEA1	->	TAOK1	Co-expression
EEA1	->	ZYG11B	Co-expression
EEA1	->	UBR3	Co-expression
EEA1	->	SECISBP2L	Co-expression
EEA1	->	SNX16	Co-expression
EEA1	->	MYO5A	Co-expression
EEA1	->	ZEB2	Co-expression
EEA1	->	DNAJB4	Co-expression
SNX16	->	TAOK1	Genetic Interactions
SNX16	->	USP25	Co-localization
SNX16	->	UBR3	Co-expression
CDC42SE2	->	VAT1L	Genetic Interactions
CAB39	->	DACH1	Genetic Interactions
CAB39	->	SH3PXD2A	Genetic Interactions
CAB39	->	ERRFI1	Genetic Interactions
CAB39	->	VAT1L	Genetic Interactions
CAB39	->	SESN1	Co-localization
CAB39	->	UBE2D3	Co-expression
CAB39	->	ZFX	Co-expression
CAB39	->	UBR3	Co-expression
CAB39	->	TM9SF3	Co-expression
CAB39	->	CFL2	Co-expression
CAB39	->	IPO7	Co-expression
CAB39	->	PBRM1	Co-expression
CAB39	->	USP25	Co-expression
CAB39	->	ZMAT3	Co-expression
CAB39	->	EEA1	Co-expression
CAB39	->	SNX16	Co-expression
CAB39	->	CDC42SE2	Co-expression
AFF4	->	ROCK2	Genetic Interactions
AFF4	->	ZMAT3	Genetic Interactions
AFF4	->	OSTM1	Co-localization
AFF4	->	TNRC6B	Co-expression
AFF4	->	ZBTB20	Co-expression
AFF4	->	PURA	Co-expression
AFF4	->	DNAJB4	Co-expression
AFF4	->	SESTD1	Co-expression
ZFHX4	->	ZMAT3	Shared protein domains
DACH1	->	CBL	Genetic Interactions
DACH1	->	TMEM100	Genetic Interactions
DACH1	->	PDE3A	Genetic Interactions
DACH1	->	ZFPM2	Genetic Interactions
DACH1	->	SH3PXD2A	Genetic Interactions
DACH1	->	ZMAT3	Genetic Interactions
DACH1	->	MIER3	Genetic Interactions
DACH1	->	CDC42SE2	Genetic Interactions
DACH1	->	AGL	Genetic Interactions
DACH1	->	MYLIP	Co-expression
DACH1	->	SESN1	Co-expression
DACH1	->	ZFHX4	Co-expression
TAOK1	->	CDC42SE2	Genetic Interactions
TAOK1	->	RC3H1	Co-expression
PTAR1	->	TAOK1	Co-expression
SESN1	->	USP25	Co-localization
SESN1	->	USP25	Co-expression
SESN1	->	TMEM100	Co-expression
SESN1	->	ZMAT3	Co-expression
SESN1	->	ZYG11B	Co-expression
ZMAT3	->	JAZF1	Shared protein domains
ZMAT3	->	ZNF800	Shared protein domains
ZMAT3	->	JAZF1	Genetic Interactions
ZFPM2	->	ZMAT3	Shared protein domains
ZFPM2	->	JAZF1	Shared protein domains
ZFPM2	->	ZNF800	Shared protein domains
ZFPM2	->	CFL2	Genetic Interactions
ZFPM2	->	JAZF1	Genetic Interactions
ZFPM2	->	MIER3	Genetic Interactions
ZFPM2	->	DENND5B	Genetic Interactions
ZFPM2	->	CFL2	Co-localization
ZFPM2	->	MIER3	Co-expression
ZFPM2	->	DENND5B	Co-expression
ZFPM2	->	ZMAT3	Co-expression
MIB1	->	JAZF1	Genetic Interactions
MIB1	->	VAT1L	Genetic Interactions
QKI	->	SH3PXD2A	Genetic Interactions
QKI	->	JAZF1	Genetic Interactions
QKI	->	VAT1L	Genetic Interactions
QKI	->	AGL	Genetic Interactions
QKI	->	SOBP	Co-expression
QKI	->	JAZF1	Co-expression
QKI	->	MIB1	Co-expression
CFL2	->	JAZF1	Genetic Interactions
CFL2	->	SOBP	Co-expression
CFL2	->	DENND5B	Co-expression
CFL2	->	UBR3	Co-expression
DENND5B	->	VAT1L	Genetic Interactions
SESTD1	->	ZMAT3	Genetic Interactions
SESTD1	->	CDC42SE2	Genetic Interactions
SESTD1	->	VAT1L	Genetic Interactions
SESTD1	->	AXIN2	Genetic Interactions
SESTD1	->	DENND5B	Co-expression
ZYG11B	->	UBR3	Co-expression
MYC	->	CCNT1	Predicted
MYC	->	JUN	Predicted
MYC	->	BRD3	Physical Interactions
MYC	->	SHOC2	Physical Interactions
MYC	->	IPO7	Physical Interactions
MYC	->	MYO5A	Physical Interactions
MYC	->	JUN	Physical Interactions
MYC	->	SMAD7	Physical Interactions
MYC	->	CCNT1	Physical Interactions
MYC	->	FN1	Physical Interactions
MYC	->	NOTCH1	Pathway
MYC	->	CCND2	Pathway
MYC	->	WEE1	Genetic Interactions
MYC	->	FGF2	Genetic Interactions
MYC	->	TNPO1	Genetic Interactions
MYC	->	ZEB2	Genetic Interactions
MYC	->	SOBP	Genetic Interactions
MYC	->	UBR3	Genetic Interactions
MYC	->	JUN	Co-expression
MYC	->	CDK17	Co-expression
MYC	->	WEE1	Co-expression
MYC	->	USP25	Co-expression
MYC	->	IPO7	Co-expression
MYC	->	ZFP36	Co-expression
MYC	->	DUSP1	Co-expression
MYC	->	NR4A2	Co-expression
MAP3K5	->	CDK17	Shared protein domains
MAP3K5	->	TAOK1	Shared protein domains
MAP3K5	->	JAK2	Physical Interactions
MAP3K5	->	PTEN	Genetic Interactions
MAP3K5	->	ZEB1	Genetic Interactions
MAP3K5	->	WEE1	Genetic Interactions
MAP3K5	->	EEA1	Genetic Interactions
MAP3K5	->	ZEB2	Genetic Interactions
MAP3K5	->	UBR3	Genetic Interactions
MAP3K5	->	VAT1L	Genetic Interactions
MAP3K5	->	AGL	Genetic Interactions
MAP3K5	->	CCND2	Co-localization
MAP3K5	->	FGF2	Co-expression
MAP3K5	->	MYLIP	Co-expression
MAP3K5	->	DNAJB9	Co-expression
MAP3K5	->	SOBP	Co-expression
MAP3K5	->	ETF1	Co-expression
MAP3K5	->	NR4A2	Co-expression
MAP3K5	->	JUN	Co-expression
MAP3K5	->	DUSP1	Co-expression
MAP3K5	->	TNRC6B	Co-expression
MAP3K5	->	PTEN	Co-expression
MAP3K5	->	RAP1A	Co-expression
MAP3K5	->	JAK2	Co-expression
MAP3K5	->	ZBTB20	Co-expression
LPP	->	SESTD1	Physical Interactions
LPP	->	MYLIP	Genetic Interactions
LPP	->	SH3PXD2A	Genetic Interactions
LPP	->	ERRFI1	Genetic Interactions
LPP	->	TAOK1	Co-expression
LPP	->	AFF4	Co-expression
LPP	->	RC3H1	Co-expression
LPP	->	NUCKS1	Co-expression
LPP	->	SH3PXD2A	Co-expression
LPP	->	ZBTB20	Co-expression
LPP	->	TNRC6B	Co-expression
GLI3	->	ZFPM2	Shared protein domains
GLI3	->	ZMAT3	Shared protein domains
GLI3	->	JAZF1	Shared protein domains
GLI3	->	ZNF800	Shared protein domains
GLI3	->	SHOC2	Predicted
GLI3	->	ZFHX4	Predicted
GLI3	->	FN1	Genetic Interactions
GLI3	->	KDR	Genetic Interactions
GLI3	->	EEA1	Genetic Interactions
GLI3	->	TGFBR1	Genetic Interactions
GLI3	->	ZEB2	Genetic Interactions
GLI3	->	LPP	Genetic Interactions
GLI3	->	AFF4	Genetic Interactions
GLI3	->	CDH11	Genetic Interactions
GLI3	->	PRKAR2A	Genetic Interactions
GLI3	->	IFT74	Genetic Interactions
GLI3	->	ZFX	Genetic Interactions
GLI3	->	QKI	Genetic Interactions
GLI3	->	SH3PXD2A	Genetic Interactions
GLI3	->	USP25	Genetic Interactions
GLI3	->	MIB1	Genetic Interactions
GLI3	->	AXIN2	Genetic Interactions
GLI3	->	AGL	Genetic Interactions
GLI3	->	ROCK2	Co-localization
GLI3	->	CCNT1	Co-expression
GLI3	->	FN1	Co-expression
GLI3	->	CFL2	Co-expression
GLI3	->	SOBP	Co-expression
GLI3	->	JAZF1	Co-expression
GLI3	->	ZEB2	Co-expression
GLI3	->	CDH11	Co-expression
GLI3	->	MYLIP	Co-expression
GLI3	->	ZFPM2	Co-expression
GLI3	->	DACH1	Co-expression
GLI3	->	ZFHX4	Co-expression
GLI3	->	MAP3K5	Co-expression
GLI3	->	LPP	Co-expression
SHOC2	->	TNRC6B	Physical Interactions
SHOC2	->	CDK17	Genetic Interactions
SHOC2	->	ERRFI1	Genetic Interactions
SHOC2	->	VAT1L	Genetic Interactions
SHOC2	->	WIPF1	Co-expression
SHOC2	->	TM9SF3	Co-expression
SHOC2	->	AFF4	Co-expression
SHOC2	->	UBE2D3	Co-expression
SHOC2	->	TAOK1	Co-expression
SHOC2	->	TSC22D2	Co-expression
SHOC2	->	OSTM1	Co-expression
SHOC2	->	ETF1	Co-expression
SHOC2	->	SEC23A	Co-expression
SHOC2	->	SECISBP2L	Co-expression
SHOC2	->	ZEB2	Co-expression
SHOC2	->	QKI	Co-expression
SHOC2	->	CAPZA2	Co-expression
SHOC2	->	EEA1	Co-expression
SHOC2	->	CDK17	Co-expression
SHOC2	->	USP25	Co-expression
SHOC2	->	MIB1	Co-expression
SHOC2	->	CDC42SE2	Co-expression
SHOC2	->	ZEB1	Co-expression
SHOC2	->	DUSP1	Co-expression
SHOC2	->	PTEN	Co-expression
SHOC2	->	CAB39	Co-expression
SHOC2	->	DNAJB4	Co-expression
SHOC2	->	SESN1	Co-expression
SHOC2	->	SNX16	Co-expression
SHOC2	->	CPEB3	Co-expression
SMAD7	->	ZEB1	Physical Interactions
SMAD7	->	TGFBR1	Physical Interactions
SMAD7	->	CBL	Physical Interactions
SMAD7	->	AXIN2	Physical Interactions
SMAD7	->	TGFBR1	Pathway
SMAD7	->	KDR	Genetic Interactions
SMAD7	->	SH3PXD2A	Genetic Interactions
SMAD7	->	ELL2	Co-localization
SMAD7	->	CAB39	Co-expression
SMAD7	->	PRKAR2A	Co-expression
SMAD7	->	IPO7	Co-expression
SMAD7	->	ETS1	Co-expression
SMAD7	->	CDK17	Co-expression
SMAD7	->	SECISBP2L	Co-expression
SMAD7	->	ZEB2	Co-expression
SMAD7	->	SEC23A	Co-expression
SMAD7	->	DUSP1	Co-expression
SMAD7	->	CDH11	Co-expression
WEE1	->	CDK17	Shared protein domains
WEE1	->	TAOK1	Shared protein domains
WEE1	->	EEA1	Genetic Interactions
WEE1	->	SECISBP2L	Genetic Interactions
WEE1	->	CDH11	Genetic Interactions
WEE1	->	SH3PXD2A	Genetic Interactions
WEE1	->	SESTD1	Co-expression
WEE1	->	EEA1	Co-expression
WEE1	->	ROCK2	Co-expression
WEE1	->	CDK17	Co-expression
WEE1	->	TSC22D2	Co-expression
WEE1	->	IPO7	Co-expression
CCNT1	->	AFF4	Predicted
CCNT1	->	PURA	Predicted
CCNT1	->	AFF4	Physical Interactions
CCNT1	->	PURA	Physical Interactions
CCNT1	->	CPEB3	Genetic Interactions
CCNT1	->	QKI	Genetic Interactions
CCNT1	->	MIB1	Genetic Interactions
CCNT1	->	CDC42SE2	Genetic Interactions
CCNT1	->	UBR3	Genetic Interactions
CCNT1	->	CBL	Co-localization
CCNT1	->	TAOK1	Co-expression
CCNT1	->	SESN1	Co-expression
CCNT1	->	PBRM1	Co-expression
CCNT1	->	TSC22D2	Co-expression
PPM1D	->	ERRFI1	Physical Interactions
PPM1D	->	SESTD1	Genetic Interactions
PPM1D	->	CAB39	Co-expression
PPM1D	->	ZFPM2	Co-expression
PPM1D	->	MIER3	Co-expression
PPM1D	->	TSC22D2	Co-expression
PPM1D	->	BRD3	Co-expression
PPM1D	->	SESN1	Co-expression
PPM1D	->	MYLIP	Co-expression
PPM1D	->	ZFX	Co-expression
PPM1D	->	TGFBR1	Co-expression
PPM1D	->	EEA1	Co-expression
PPM1D	->	WEE1	Co-expression
PPM1D	->	CCNT1	Co-expression
PURA	->	CBL	Genetic Interactions
PURA	->	ZFX	Genetic Interactions
PURA	->	PDE3A	Genetic Interactions
PURA	->	QKI	Genetic Interactions
PURA	->	SH3PXD2A	Genetic Interactions
PURA	->	SNX16	Genetic Interactions
PURA	->	ERRFI1	Genetic Interactions
PURA	->	TAOK1	Genetic Interactions
PURA	->	VAT1L	Genetic Interactions
PURA	->	SESTD1	Co-expression
PURA	->	CBL	Co-expression
PURA	->	RC3H1	Co-expression
PURA	->	ZFHX4	Co-expression
ZEB1	->	ZEB2	Shared protein domains
ZEB1	->	ZFHX4	Shared protein domains
ZEB1	->	WIPF1	Genetic Interactions
ZEB1	->	FGF2	Genetic Interactions
ZEB1	->	IPO7	Genetic Interactions
ZEB1	->	PBRM1	Genetic Interactions
ZEB1	->	SESN1	Genetic Interactions
ZEB1	->	PDE3A	Genetic Interactions
ZEB1	->	ZFPM2	Genetic Interactions
ZEB1	->	UBR3	Genetic Interactions
ZEB1	->	SEC23A	Co-localization
ZEB1	->	FGF2	Co-localization
ZEB1	->	ZFPM2	Co-localization
ZEB1	->	CFL2	Co-localization
ZEB1	->	SNX16	Co-localization
ZEB1	->	ETS1	Co-expression
ZEB1	->	SESN1	Co-expression
ZEB1	->	EEA1	Co-expression
ZEB1	->	ZEB2	Co-expression
ZEB1	->	ZNF800	Co-expression
ZEB1	->	FGF2	Co-expression
ZEB1	->	CDK17	Co-expression
ZEB1	->	ROCK2	Co-expression
ZEB1	->	SEC23A	Co-expression
ZEB1	->	CDH11	Co-expression
ZEB1	->	TNRC6B	Co-expression
ZEB1	->	DUSP1	Co-expression
ZEB1	->	NR4A2	Co-expression
ZEB1	->	ZBTB20	Co-expression
ZEB1	->	SOBP	Co-expression
ZEB1	->	SECISBP2L	Co-expression
ZEB1	->	PURA	Co-expression
ZEB1	->	CPEB3	Co-expression
DNAJB9	->	DNAJB4	Shared protein domains
DNAJB9	->	WIPF1	Genetic Interactions
DNAJB9	->	ZEB2	Genetic Interactions
DNAJB9	->	PURA	Genetic Interactions
DNAJB9	->	CBL	Genetic Interactions
DNAJB9	->	QKI	Genetic Interactions
DNAJB9	->	ELL2	Co-localization
DNAJB9	->	ELL2	Co-expression
DNAJB9	->	NR4A2	Co-expression
DNAJB9	->	OSTM1	Co-expression
DNAJB9	->	CPEB3	Co-expression
DNAJB9	->	DNAJB4	Co-expression
DNAJB9	->	CAPZA2	Co-expression
TGFBR1	->	CDK17	Predicted
TGFBR1	->	CDK17	Physical Interactions
TGFBR1	->	CDK17	Genetic Interactions
TGFBR1	->	TNRC6B	Genetic Interactions
TGFBR1	->	ROCK2	Genetic Interactions
TGFBR1	->	SH3PXD2A	Genetic Interactions
TGFBR1	->	CFL2	Genetic Interactions
TGFBR1	->	SNX16	Genetic Interactions
TGFBR1	->	TAOK1	Genetic Interactions
TGFBR1	->	UBR3	Genetic Interactions
TGFBR1	->	AXIN2	Genetic Interactions
TGFBR1	->	AGL	Genetic Interactions
TGFBR1	->	UBR3	Co-expression
TGFBR1	->	PDE3A	Co-expression
TGFBR1	->	CDK17	Co-expression
TGFBR1	->	DNAJB4	Co-expression
DNAJB4	->	SESN1	Co-localization
DNAJB4	->	CFL2	Co-localization
DNAJB4	->	PBRM1	Co-expression
DNAJB4	->	SNX16	Co-expression
DNAJB4	->	CFL2	Co-expression
DNAJB4	->	SESN1	Co-expression
CDK17	->	TAOK1	Shared protein domains
CDK17	->	ZEB2	Genetic Interactions
CDK17	->	DNAJB4	Genetic Interactions
CDK17	->	ROCK2	Genetic Interactions
CDK17	->	PRKAR2A	Genetic Interactions
CDK17	->	ZBTB20	Genetic Interactions
CDK17	->	UBE2D3	Genetic Interactions
CDK17	->	DACH1	Genetic Interactions
CDK17	->	CBL	Genetic Interactions
CDK17	->	MYLIP	Genetic Interactions
CDK17	->	SH3PXD2A	Genetic Interactions
CDK17	->	SNX16	Genetic Interactions
CDK17	->	USP25	Genetic Interactions
CDK17	->	MIB1	Genetic Interactions
CDK17	->	JAZF1	Genetic Interactions
CDK17	->	SESN1	Co-expression
CDK17	->	TSC22D2	Co-expression
CDK17	->	UBE2D3	Co-expression
CDK17	->	DNAJB4	Co-expression
SECISBP2L	->	TNPO1	Genetic Interactions
SECISBP2L	->	ZEB2	Genetic Interactions
SECISBP2L	->	ZBTB20	Genetic Interactions
SECISBP2L	->	ZFX	Genetic Interactions
SECISBP2L	->	PDE3A	Genetic Interactions
SECISBP2L	->	SH3PXD2A	Genetic Interactions
SECISBP2L	->	MIER3	Genetic Interactions
SECISBP2L	->	DENND5B	Genetic Interactions
SECISBP2L	->	AGL	Genetic Interactions
SECISBP2L	->	PTAR1	Genetic Interactions
SECISBP2L	->	UBR3	Co-expression
SECISBP2L	->	PBRM1	Co-expression
SECISBP2L	->	AFF4	Co-expression
SECISBP2L	->	PURA	Co-expression
SECISBP2L	->	SH3PXD2A	Co-expression
SECISBP2L	->	CPEB3	Co-expression
CPEB3	->	MYLIP	Genetic Interactions
CPEB3	->	QKI	Genetic Interactions
CPEB3	->	SOBP	Genetic Interactions
CPEB3	->	ZMAT3	Genetic Interactions
CPEB3	->	ZYG11B	Genetic Interactions
CPEB3	->	AGL	Genetic Interactions
CPEB3	->	DENND5B	Co-expression
CPEB3	->	ZYG11B	Co-expression
CPEB3	->	QKI	Co-expression
CPEB3	->	TSC22D2	Co-expression
ZEB2	->	ZFHX4	Shared protein domains
ZEB2	->	LPP	Genetic Interactions
ZEB2	->	CCNT1	Genetic Interactions
ZEB2	->	CDH11	Genetic Interactions
ZEB2	->	ZBTB20	Genetic Interactions
ZEB2	->	UBE2D3	Genetic Interactions
ZEB2	->	CBL	Genetic Interactions
ZEB2	->	MYO5A	Genetic Interactions
ZEB2	->	TMEM100	Genetic Interactions
ZEB2	->	PDE3A	Genetic Interactions
ZEB2	->	QKI	Genetic Interactions
ZEB2	->	SH3PXD2A	Genetic Interactions
ZEB2	->	SOBP	Genetic Interactions
ZEB2	->	MIER3	Genetic Interactions
ZEB2	->	ZYG11B	Genetic Interactions
ZEB2	->	VAT1L	Genetic Interactions
ZEB2	->	IFT74	Co-expression
ZEB2	->	ZFHX4	Co-expression
ZEB2	->	OSTM1	Co-expression
ZEB2	->	QKI	Co-expression
ZEB2	->	CDH11	Co-expression
ZEB2	->	CPEB3	Co-expression
SH3PXD2A	->	SNX16	Shared protein domains
SH3PXD2A	->	MIB1	Physical Interactions
SH3PXD2A	->	SNX16	Genetic Interactions
SH3PXD2A	->	ERRFI1	Genetic Interactions
SH3PXD2A	->	SESTD1	Genetic Interactions
SH3PXD2A	->	MIER3	Genetic Interactions
SH3PXD2A	->	CDC42SE2	Genetic Interactions
SH3PXD2A	->	VAT1L	Genetic Interactions
SH3PXD2A	->	AGL	Genetic Interactions
PDE3A	->	QKI	Genetic Interactions
PDE3A	->	CDC42SE2	Genetic Interactions
PDE3A	->	SH3PXD2A	Co-expression
CAPZA2	->	IPO7	Physical Interactions
CAPZA2	->	MYO5A	Physical Interactions
CAPZA2	->	CFL2	Physical Interactions
CAPZA2	->	WIPF1	Genetic Interactions
CAPZA2	->	EEA1	Genetic Interactions
CAPZA2	->	SECISBP2L	Genetic Interactions
CAPZA2	->	AFF4	Genetic Interactions
CAPZA2	->	TM9SF3	Genetic Interactions
CAPZA2	->	EEA1	Co-localization
CAPZA2	->	DNAJB4	Co-localization
CAPZA2	->	CFL2	Co-localization
CAPZA2	->	TM9SF3	Co-expression
CAPZA2	->	EEA1	Co-expression
CAPZA2	->	UBE2D3	Co-expression
CAPZA2	->	CDC42SE2	Co-expression
CAPZA2	->	ZEB2	Co-expression
CAPZA2	->	SEC23A	Co-expression
CAPZA2	->	IPO7	Co-expression
CAPZA2	->	DNAJB4	Co-expression
CAPZA2	->	TNPO1	Co-expression
CAPZA2	->	SECISBP2L	Co-expression
CAPZA2	->	MYO5A	Co-expression
CAPZA2	->	IFT74	Co-expression
RAP1A	->	JAK2	Pathway
RAP1A	->	JAK2	Genetic Interactions
RAP1A	->	CAPZA2	Genetic Interactions
RAP1A	->	TNPO1	Genetic Interactions
RAP1A	->	ZEB2	Genetic Interactions
RAP1A	->	LPP	Genetic Interactions
RAP1A	->	PURA	Genetic Interactions
RAP1A	->	PTEN	Co-expression
RAP1A	->	SESN1	Co-expression
RAP1A	->	USP25	Co-expression
RAP1A	->	ZMAT3	Co-expression
RAP1A	->	UBR3	Co-expression
RAP1A	->	CAB39	Co-expression
RAP1A	->	SHOC2	Co-expression
RAP1A	->	SEC23A	Co-expression
RAP1A	->	CDC42SE2	Co-expression
RAP1A	->	ZFX	Co-expression
RAP1A	->	OSTM1	Co-expression
RAP1A	->	SNX16	Co-expression
RAP1A	->	ETF1	Co-expression
RAP1A	->	JAK2	Co-expression
RAP1A	->	ZEB2	Co-expression
RAP1A	->	DNAJB9	Co-expression
RAP1A	->	DNAJB4	Co-expression
RAP1A	->	CAPZA2	Co-expression
CDH11	->	ROCK2	Genetic Interactions
CDH11	->	CPEB3	Genetic Interactions
CDH11	->	MYO5A	Genetic Interactions
CDH11	->	PDE3A	Genetic Interactions
CDH11	->	TM9SF3	Genetic Interactions
CDH11	->	SH3PXD2A	Genetic Interactions
CDH11	->	SNX16	Genetic Interactions
CDH11	->	JAZF1	Genetic Interactions
CDH11	->	MIER3	Genetic Interactions
CDH11	->	UBR3	Genetic Interactions
CDH11	->	DACH1	Co-localization
CDH11	->	SOBP	Co-expression
CDH11	->	PDE3A	Co-expression
CDH11	->	ZFPM2	Co-expression
FN1	->	MSN	Physical Interactions
FN1	->	QKI	Physical Interactions
FN1	->	DNAJB9	Genetic Interactions
FN1	->	EEA1	Genetic Interactions
FN1	->	TGFBR1	Genetic Interactions
FN1	->	CDK17	Genetic Interactions
FN1	->	ZEB2	Genetic Interactions
FN1	->	LPP	Genetic Interactions
FN1	->	AFF4	Genetic Interactions
FN1	->	ZBTB20	Genetic Interactions
FN1	->	PURA	Genetic Interactions
FN1	->	PDE3A	Genetic Interactions
FN1	->	ZFPM2	Genetic Interactions
FN1	->	TM9SF3	Genetic Interactions
FN1	->	SESTD1	Genetic Interactions
FN1	->	VAT1L	Genetic Interactions
FN1	->	AGL	Genetic Interactions
FN1	->	RC3H1	Co-expression
FN1	->	ETF1	Co-expression
FN1	->	CFL2	Co-expression
FN1	->	ERRFI1	Co-expression
FN1	->	TSC22D2	Co-expression
FN1	->	EEA1	Co-expression
FN1	->	KDR	Co-expression
FN1	->	MYO5A	Co-expression
FN1	->	SEC23A	Co-expression
FN1	->	TIMP2	Co-expression
FN1	->	CCND2	Co-expression
FN1	->	SMAD7	Co-expression
FN1	->	CDH11	Co-expression
ELL2	->	CCNT1	Physical Interactions
ELL2	->	AFF4	Physical Interactions
ELL2	->	TMEM100	Genetic Interactions
ELL2	->	ZYG11B	Genetic Interactions
ELL2	->	CDK17	Co-expression
ELL2	->	PRKAR2A	Co-expression
ZFP36	->	ZEB2	Physical Interactions
ZFP36	->	TNPO1	Pathway
ZFP36	->	SMAD7	Genetic Interactions
ZFP36	->	CCND2	Genetic Interactions
ZFP36	->	WIPF1	Genetic Interactions
ZFP36	->	IPO7	Genetic Interactions
ZFP36	->	ZEB2	Genetic Interactions
ZFP36	->	ZBTB20	Genetic Interactions
ZFP36	->	PURA	Genetic Interactions
ZFP36	->	PDE3A	Genetic Interactions
ZFP36	->	SH3PXD2A	Genetic Interactions
ZFP36	->	AGL	Genetic Interactions
ZFP36	->	DUSP1	Co-localization
ZFP36	->	NR4A2	Co-localization
ZFP36	->	DNAJB9	Co-expression
ZFP36	->	WIPF1	Co-expression
ZFP36	->	USP25	Co-expression
ZFP36	->	WEE1	Co-expression
ZFP36	->	TSC22D2	Co-expression
ZFP36	->	KDR	Co-expression
ZFP36	->	QKI	Co-expression
ZFP36	->	ZEB1	Co-expression
ZFP36	->	JUN	Co-expression
ZFP36	->	ZBTB20	Co-expression
ZFP36	->	ETF1	Co-expression
ZFP36	->	DUSP1	Co-expression
ZFP36	->	NR4A2	Co-expression
ZFP36	->	ELL2	Co-expression
DUSP1	->	ZEB2	Genetic Interactions
DUSP1	->	ZBTB20	Genetic Interactions
DUSP1	->	ZYG11B	Genetic Interactions
DUSP1	->	NR4A2	Co-localization
DUSP1	->	ERRFI1	Co-expression
DUSP1	->	ZBTB20	Co-expression
DUSP1	->	NR4A2	Co-expression
JUN	->	DUSP1	Predicted
JUN	->	ETS1	Physical Interactions
JUN	->	DACH1	Physical Interactions
JUN	->	SMAD7	Pathway
JUN	->	PTEN	Pathway
JUN	->	DUSP1	Pathway
JUN	->	ETS1	Pathway
JUN	->	PTEN	Genetic Interactions
JUN	->	ETF1	Genetic Interactions
JUN	->	DNAJB9	Genetic Interactions
JUN	->	CDK17	Genetic Interactions
JUN	->	TNPO1	Genetic Interactions
JUN	->	ZEB2	Genetic Interactions
JUN	->	CDH11	Genetic Interactions
JUN	->	CPEB3	Genetic Interactions
JUN	->	SOBP	Genetic Interactions
JUN	->	SESTD1	Genetic Interactions
JUN	->	ZMAT3	Genetic Interactions
JUN	->	JAZF1	Genetic Interactions
JUN	->	DUSP1	Genetic Interactions
JUN	->	DNAJB9	Co-expression
JUN	->	TSC22D2	Co-expression
JUN	->	LPP	Co-expression
JUN	->	PURA	Co-expression
JUN	->	ETF1	Co-expression
JUN	->	CDH11	Co-expression
JUN	->	SMAD7	Co-expression
JUN	->	SECISBP2L	Co-expression
JUN	->	ZEB1	Co-expression
JUN	->	NR4A2	Co-expression
JUN	->	JAZF1	Co-expression
JUN	->	DUSP1	Co-expression
CCND2	->	CCNT1	Shared protein domains
CCND2	->	DUSP1	Genetic Interactions
CCND2	->	SEC23A	Genetic Interactions
CCND2	->	WIPF1	Genetic Interactions
CCND2	->	ZEB2	Genetic Interactions
CCND2	->	ZBTB20	Genetic Interactions
CCND2	->	UBE2D3	Genetic Interactions
CCND2	->	JAZF1	Genetic Interactions
CCND2	->	CDH11	Co-localization
CCND2	->	CDK17	Co-expression
CCND2	->	JAZF1	Co-expression
CCND2	->	DNAJB4	Co-expression
CCND2	->	SOBP	Co-expression
CCND2	->	ZFHX4	Co-expression
CCND2	->	MYO5A	Co-expression
CCND2	->	MYLIP	Co-expression
MYO5A	->	JAZF1	Genetic Interactions
MYO5A	->	ZYG11B	Genetic Interactions
MYO5A	->	VAT1L	Genetic Interactions
MYO5A	->	SOBP	Co-expression
MSN	->	JAK2	Shared protein domains
MSN	->	MYLIP	Shared protein domains
MSN	->	ZEB1	Predicted
MSN	->	ROCK2	Pathway
MSN	->	QKI	Genetic Interactions
MSN	->	OSTM1	Co-expression
MSN	->	TM9SF3	Co-expression
MSN	->	PTEN	Co-expression
MSN	->	QKI	Co-expression
MSN	->	CCND2	Co-expression
MSN	->	MYO5A	Co-expression
NR4A2	->	FGF2	Genetic Interactions
NR4A2	->	LPP	Genetic Interactions
NR4A2	->	CDH11	Genetic Interactions
NR4A2	->	ROCK2	Genetic Interactions
NR4A2	->	DACH1	Genetic Interactions
NR4A2	->	QKI	Genetic Interactions
NR4A2	->	DENND5B	Genetic Interactions
NR4A2	->	WIPF1	Co-expression
NR4A2	->	ZBTB20	Co-expression
NR4A2	->	SECISBP2L	Co-expression
UBE2D3	->	CBL	Physical Interactions
UBE2D3	->	MYLIP	Physical Interactions
UBE2D3	->	MIB1	Physical Interactions
UBE2D3	->	USP25	Genetic Interactions
UBE2D3	->	VAT1L	Genetic Interactions
UBE2D3	->	PTAR1	Genetic Interactions
UBE2D3	->	CDC42SE2	Co-expression
UBE2D3	->	QKI	Co-expression
UBE2D3	->	TSC22D2	Co-expression
ETF1	->	SECISBP2L	Shared protein domains
ETF1	->	DNAJB4	Predicted
ETF1	->	DNAJB4	Physical Interactions
ETF1	->	EEA1	Genetic Interactions
ETF1	->	FGF2	Genetic Interactions
ETF1	->	ZBTB20	Genetic Interactions
ETF1	->	SH3PXD2A	Genetic Interactions
ETF1	->	SESTD1	Genetic Interactions
ETF1	->	DENND5B	Genetic Interactions
ETF1	->	UBR3	Genetic Interactions
ETF1	->	TGFBR1	Co-localization
ETF1	->	SECISBP2L	Co-expression
ETF1	->	CPEB3	Co-expression
ETF1	->	AFF4	Co-expression
ETF1	->	SEC23A	Co-expression
ETF1	->	ELL2	Co-expression
ETF1	->	WEE1	Co-expression
ETF1	->	IPO7	Co-expression
ETF1	->	NR4A2	Co-expression
ETF1	->	UBE2D3	Co-expression
TNPO1	->	CDH11	Genetic Interactions
TNPO1	->	CPEB3	Genetic Interactions
TNPO1	->	MYO5A	Genetic Interactions
TNPO1	->	TM9SF3	Genetic Interactions
TNPO1	->	QKI	Genetic Interactions
TNPO1	->	SH3PXD2A	Genetic Interactions
TNPO1	->	MIB1	Genetic Interactions
TNPO1	->	JAZF1	Genetic Interactions
TNPO1	->	UBR3	Genetic Interactions
TNPO1	->	VAT1L	Genetic Interactions
TNPO1	->	PBRM1	Co-expression
TNPO1	->	CCNT1	Co-expression
TNPO1	->	RC3H1	Co-expression
RC3H1	->	ZFHX4	Co-expression
TM9SF3	->	QKI	Genetic Interactions
TM9SF3	->	ERRFI1	Genetic Interactions
TM9SF3	->	MIER3	Genetic Interactions
TM9SF3	->	UBR3	Genetic Interactions
TM9SF3	->	SNX16	Co-expression
TM9SF3	->	UBR3	Co-expression
TM9SF3	->	RC3H1	Co-expression

## Sheet: S8 Table
Supplementary Table S8. Gene ontology and pathway enrichment analysis result of 89 target genes generated by DAVID online platform.
DAVID gene enrichment analysis
Category	Term	Count	PValue	Fold Enrichment
GOTERM_BP	GO:0008285~negative regulation of cell proliferation	12	5.47e-06	5.84883
GOTERM_BP	GO:0061158~3'-UTR-mediated mRNA destabilization	4	2.76e-05	64.3372
GOTERM_BP	GO:0001701~in utero embryonic development	8	4.86e-05	8.25718
GOTERM_BP	GO:0000122~negative regulation of transcription from RNA polymerase II promoter	14	7.19e-05	3.753
GOTERM_BP	GO:0000186~activation of MAPKK activity	5	8.88e-05	20.9795
GOTERM_BP	GO:0060412~ventricular septum morphogenesis	4	0.00043	26.6223
GOTERM_BP	GO:0008284~positive regulation of cell proliferation	10	0.000626	4.14188
GOTERM_BP	GO:0042060~wound healing	5	0.000754	12.0632
GOTERM_BP	GO:2001214~positive regulation of vasculogenesis	3	0.001136	57.9034
GOTERM_BP	GO:0045616~regulation of keratinocyte differentiation	3	0.001136	57.9034
GOTERM_BP	GO:0060213~positive regulation of nuclear-transcribed mRNA poly(A) tail shortening	3	0.001384	52.6395
GOTERM_BP	GO:0045944~positive regulation of transcription from RNA polymerase II promoter	14	0.001398	2.7545
GOTERM_BP	GO:0023014~signal transduction by protein phosphorylation	4	0.001476	17.5465
GOTERM_BP	GO:0010595~positive regulation of endothelial cell migration	4	0.001679	16.7836
GOTERM_BP	GO:1900153~positive regulation of nuclear-transcribed mRNA catabolic process, deadenylation-dependent decay	3	0.002267	41.3596
GOTERM_BP	GO:0043923~positive regulation by host of viral transcription	3	0.002267	41.3596
GOTERM_BP	GO:0007219~Notch signaling pathway	5	0.002879	8.3918
GOTERM_BP	GO:0001570~vasculogenesis	4	0.002956	13.7865
GOTERM_BP	GO:0036120~cellular response to platelet-derived growth factor stimulus	3	0.003761	32.1686
GOTERM_BP	GO:0051726~regulation of cell cycle	5	0.003773	7.78272
GOTERM_BP	GO:0001938~positive regulation of endothelial cell proliferation	4	0.005327	11.1891
GOTERM_BP	GO:0060045~positive regulation of cardiac muscle cell proliferation	3	0.005603	26.3197
GOTERM_BP	GO:0008360~regulation of cell shape	5	0.005797	6.89327
GOTERM_BP	GO:0030324~lung development	4	0.006967	10.1585
GOTERM_BP	GO:0043066~negative regulation of apoptotic process	8	0.008753	3.39361
GOTERM_BP	GO:0006928~movement of cell or subcellular component	4	0.009778	8.97728
GOTERM_BP	GO:0016567~protein ubiquitination	7	0.010272	3.76346
GOTERM_BP	GO:0010628~positive regulation of gene expression	6	0.01112	4.42011
GOTERM_BP	GO:0032355~response to estradiol	4	0.011397	8.48402
GOTERM_BP	GO:0007179~transforming growth factor beta receptor signaling pathway	4	0.011739	8.3918
GOTERM_BP	GO:0010718~positive regulation of epithelial to mesenchymal transition	3	0.012349	17.5465
GOTERM_BP	GO:0071364~cellular response to epidermal growth factor stimulus	3	0.012349	17.5465
GOTERM_BP	GO:0070374~positive regulation of ERK1 and ERK2 cascade	5	0.012482	5.51461
GOTERM_BP	GO:0007507~heart development	5	0.014498	5.27354
GOTERM_BP	GO:0060978~angiogenesis involved in coronary vascular morphogenesis	2	0.015287	128.674
GOTERM_BP	GO:0001658~branching involved in ureteric bud morphogenesis	3	0.019549	13.7865
GOTERM_BP	GO:0060842~arterial endothelial cell differentiation	2	0.020331	96.5057
GOTERM_BP	GO:0051591~response to cAMP	3	0.023193	12.5877
GOTERM_BP	GO:0071230~cellular response to amino acid stimulus	3	0.024144	12.3199
GOTERM_BP	GO:0071394~cellular response to testosterone stimulus	2	0.025349	77.2046
GOTERM_BP	GO:0071560~cellular response to transforming growth factor beta stimulus	3	0.026094	11.817
GOTERM_BP	GO:0001934~positive regulation of protein phosphorylation	4	0.027445	6.0791
GOTERM_BP	GO:0001525~angiogenesis	5	0.02761	4.32761
GOTERM_BP	GO:0006468~protein phosphorylation	7	0.029511	2.9629
GOTERM_BP	GO:0042759~long-chain fatty acid biosynthetic process	2	0.030343	64.3372
GOTERM_BP	GO:0048146~positive regulation of fibroblast proliferation	3	0.031236	10.7229
GOTERM_BP	GO:0060548~negative regulation of cell death	3	0.032309	10.5279
GOTERM_BP	GO:0034616~response to laminar fluid shear stress	2	0.03531	55.1461
GOTERM_BP	GO:0060982~coronary artery morphogenesis	2	0.03531	55.1461
GOTERM_BP	GO:0038066~p38MAPK cascade	2	0.03531	55.1461
GOTERM_BP	GO:0070373~negative regulation of ERK1 and ERK2 cascade	3	0.035613	9.98335
GOTERM_BP	GO:0048661~positive regulation of smooth muscle cell proliferation	3	0.037885	9.65057
GOTERM_BP	GO:0000288~nuclear-transcribed mRNA catabolic process, deadenylation-dependent decay	2	0.040253	48.2529
GOTERM_BP	GO:0032966~negative regulation of collagen biosynthetic process	2	0.040253	48.2529
GOTERM_BP	GO:0009611~response to wounding	3	0.041395	9.19102
GOTERM_BP	GO:0006355~regulation of transcription, DNA-templated	14	0.042034	1.79665
GOTERM_BP	GO:0045892~negative regulation of transcription, DNA-templated	7	0.042818	2.70758
GOTERM_BP	GO:0014068~positive regulation of phosphatidylinositol 3-kinase signaling	3	0.0438	8.90822
GOTERM_BP	GO:0018108~peptidyl-tyrosine phosphorylation	4	0.043873	5.04605
GOTERM_BP	GO:0050790~regulation of catalytic activity	3	0.045022	8.77325
GOTERM_BP	GO:0039694~viral RNA genome replication	2	0.045171	42.8914
GOTERM_BP	GO:0000165~MAPK cascade	5	0.045566	3.68343
GOTERM_BP	GO:0006366~transcription from RNA polymerase II promoter	7	0.047854	2.63369
GOTERM_BP	GO:0045893~positive regulation of transcription, DNA-templated	7	0.048602	2.62346
GOTERM_CC	GO:0005829~cytosol	36	9.07e-07	2.2748
GOTERM_CC	GO:0005737~cytoplasm	46	3.21e-06	1.84521
GOTERM_CC	GO:0005634~nucleus	47	3.37e-06	1.81813
GOTERM_CC	GO:0005667~transcription factor complex	5	0.013195	5.42672
GOTERM_CC	GO:0005813~centrosome	7	0.015416	3.44202
GOTERM_CC	GO:0005654~nucleoplasm	22	0.01756	1.6553
GOTERM_CC	GO:0005769~early endosome	5	0.023157	4.57361
GOTERM_CC	GO:0016023~cytoplasmic, membrane-bounded vesicle	4	0.027561	6.07163
GOTERM_CC	GO:0017053~transcriptional repressor complex	3	0.027809	11.4257
GOTERM_CC	GO:0042995~cell projection	3	0.04893	8.37885
GOTERM_MF	GO:0005515~protein binding	66	5.97e-06	1.45774
GOTERM_MF	GO:0008134~transcription factor binding	8	0.000613	5.46576
GOTERM_MF	GO:0070411~I-SMAD binding	3	0.001369	52.9185
GOTERM_MF	GO:0003730~mRNA 3'-UTR binding	4	0.001986	15.8395
GOTERM_MF	GO:0019901~protein kinase binding	8	0.003059	4.12839
GOTERM_MF	GO:0003682~chromatin binding	8	0.003793	3.97001
GOTERM_MF	GO:0044822~poly(A) RNA binding	14	0.004538	2.4061
GOTERM_MF	GO:0008270~zinc ion binding	14	0.00606	2.32377
GOTERM_MF	GO:0019838~growth factor binding	3	0.00829	21.5594
GOTERM_MF	GO:0008013~beta-catenin binding	4	0.008464	9.4651
GOTERM_MF	GO:0003700~transcription factor activity, sequence-specific DNA binding	12	0.009416	2.42291
GOTERM_MF	GO:0004674~protein serine/threonine kinase activity	7	0.012389	3.61234
GOTERM_MF	GO:0046872~metal ion binding	19	0.015343	1.78185
GOTERM_MF	GO:0046332~SMAD binding	3	0.020235	13.5373
GOTERM_MF	GO:0017124~SH3 domain binding	4	0.02289	6.52217
GOTERM_MF	GO:0004842~ubiquitin-protein transferase activity	6	0.026365	3.53862
GOTERM_MF	GO:0004713~protein tyrosine kinase activity	4	0.030468	5.83562
GOTERM_MF	GO:0001077~transcriptional activator activity, RNA polymerase II core promoter proximal region sequence-specific binding	5	0.032475	4.1109
GOTERM_MF	GO:0004672~protein kinase activity	6	0.036387	3.24292
GOTERM_MF	GO:0035613~RNA stem-loop binding	2	0.040045	48.5086
GOTERM_MF	GO:0003677~DNA binding	15	0.043004	1.73866
GOTERM_MF	GO:0000900~translation repressor activity, nucleic acid binding	2	0.049806	38.8069
DAVID pathway enrichment analysis
Term	Count	P-Value	Fold Enrichment	Bonferroni Correction	Benjamini Correction
hsa05200:Pathways in cancer	11	9.34e-05	4.47772	0.0100343	0.0100343
hsa04115:p53 signaling pathway	5	0.000697	11.9386	0.0724907	0.0369272
hsa04010:MAPK signaling pathway	8	0.00075	5.05855	0.0778123	0.0266409
hsa05205:Proteoglycans in cancer	7	0.00122703	5.59919	0.124185	0.0326066
hsa04510:Focal adhesion	7	0.00142912	5.4361	0.143118	0.0304189
hsa05210:Colorectal cancer	4	0.00623384	10.3211	0.491028	0.106457
hsa05206:MicroRNAs in cancer	7	0.00727829	3.91551	0.545669	0.106585
hsa04310:Wnt signaling pathway	5	0.00961838	5.79626	0.64789	0.122323
hsa04320:Dorso-ventral axis formation	3	0.0115975	17.7752	0.716303	0.130627
hsa04151:PI3K-Akt signaling pathway	7	0.017335	3.2459	0.848717	0.172098
hsa05166:HTLV-I infection	6	0.0183974	3.77898	0.865397	0.166658
hsa04024:cAMP signaling pathway	5	0.0317849	4.03982	0.969453	0.252267
hsa04810:Regulation of actin cytoskeleton	5	0.0382409	3.80897	0.985169	0.276697
hsa05213:Endometrial cancer	3	0.0398131	9.22943	0.987571	0.26905

## Sheet: S9 Table
Supplementary Table S9. Result of integrated analysis of drug-gene interactions.
Search Term	Gene	Drug	Intreaction Type	Source	PMID
FGF2	FGF2	VINCRISTINE		NCI	8988045
FGF2	FGF2	SIROLIMUS		TdgClinicalTrial|DrugBank	12742462
KDR	KDR	SORAFENIB	antagonist|inhibitor	TALC|MyCancerGenome|TdgClinicalTrial|ClearityFoundationClinicalTrial|CKB|GuideToPharmacologyInteractions|CIViC|TEND|DrugBank|MyCancerGenomeClinicalTrial	16824050|16418310|16503817|16757355|16446323|19723655
KDR	KDR	PAZOPANIB	inhibitor	TALC|MyCancerGenome|TdgClinicalTrial|GuideToPharmacologyInteractions|DrugBank|MyCancerGenomeClinicalTrial|TTD	17288876
KDR	KDR	SUNITINIB	inhibitor	TALC|MyCancerGenome|TdgClinicalTrial|CKB|GuideToPharmacologyInteractions|CIViC|TEND|DrugBank|MyCancerGenomeClinicalTrial|TTD	27149458|20142593|16418310|16533791|12538485|14753710|11752352|28011623|19723655|12873999
KDR	KDR	GEMCITABINE		CKB	19930156
JAK2	JAK2	RUXOLITINIB	inhibitor	MyCancerGenome|TdgClinicalTrial|OncoKB|CKB|GuideToPharmacologyInteractions|CGI|DrugBank|DoCM|MyCancerGenomeClinicalTrial	18805579|16293597|24398328|25260694|25515960|20339092|21926964|23400675|22829971|15781101|16081687|22271575|22955920|20631743|25207766|19287384|20585391|21120162|22041374|16709929|24251790|23061804|22875628|19470474|18394554|21689158|23115274|21393331|23514013|22368270|25157968|22818858|23630205|24986690|24404189|22422826|26472029|22899477|22571758
JAK2	JAK2	PACLITAXEL		CKB	27075627
JAK2	JAK2	TOFACITINIB	antagonist|inhibitor	DrugBank	10592235
PTEN	PTEN	OXALIPLATIN		CKB	24100628
PTEN	PTEN	PACLITAXEL		CKB|CIViC	25637314|25833835|25672916
PTEN	PTEN	IDELALISIB		CKB	28178345
PTEN	PTEN	SIROLIMUS		CGI
PTEN	PTEN	CARBOPLATIN		CIViC	25672916
PTEN	PTEN	PALBOCICLIB		OncoKB|CKB	25673820|22261591|25544636|18594509|24658109|20166697|22588880|26469692|27020857|24823695|23769634|16647110|25398829|21325073|25177151
PTEN	PTEN	GEMCITABINE		CKB	28750271
PTEN	PTEN	TEMSIROLIMUS		ClearityFoundationBiomarkers|CKB|CIViC	11504908|23674493|27016228
PTEN	PTEN	TOPOTECAN		CKB	25833835
PTEN	PTEN	SORAFENIB		CKB	27213589
PTEN	PTEN	TEMOZOLOMIDE		CKB	25910950
PTEN	PTEN	EVEROLIMUS		ClearityFoundationBiomarkers|CKB|CGI|CIViC	26951309|20664174|23989949|20664172|22473592|23582881|21358673|27091708|22662154|28330462
NOTCH1	NOTCH1	DOCETAXEL		CKB	26202948
NOTCH1	NOTCH1	PACLITAXEL		CKB	25104330
NOTCH1	NOTCH1	EVEROLIMUS		CKB	28151717
NOTCH1	NOTCH1	MERCAPTOPURINE		CKB	28151717
NOTCH1	NOTCH1	TEMOZOLOMIDE		CKB	27154916
CCND2	CCND2	PALBOCICLIB		ClearityFoundationBiomarkers|CGI
JUN	JUN	VINBLASTINE		DrugBank	16555127|15498923|12907245|17126817|16111654

[truncated: 3 more sheets: S10 Table, S11 Table, S12 Table]
